# Supplementary material for: Transcriptome analysis on responses of orchardgrass (Dactylis glomerata L.) leaves to a short term flooding
Source: Hereditas. 2020 May 17;157:20. doi: 10.1186/s41065-020-00134-0 (PMC7232843; doi:10.1186/s41065-020-00134-0)
Supplement: Supplementary file 1 — Additional file 1: Table S1. Summary of RNA-seq sequence a nalysis of orchardgrass. Table S2. Differential analysis results of all DEGs suffering flooding at WS_8h vs WS_0h in leaves. Table S3. Differential analysis results of all DEGs suffering flooding at WS_24h vs WS_0h in leaves. Table S4. GO enrichment analysis of all DEGs suffering flooding at WS_8h vs WS_0h in leaves. Table S5. GO enrichment analysis of all DEGs suffering flooding at WS_24h vs WS_0h in leaves. Table S6. KEGG Pathway enrichment analysis of all DEGs suffering flooding at WS_8h vs WS_0h in leaves. Table S7. KEGG Pathway enrichment analysis of all DEGs suffering flooding at WS_24h vs WS_0h in leaves. Table S8. The primers used in the qRT-PCR analysis. [file 41065_2020_134_MOESM1_ESM.xls]

## Sheet: Table S1
Summary of RNA-seq sequence analysis of orchardgrass
Sample	Raw reads	Clean reads	clean bases	Error rate	Q 20	Q 30	GC content
				(%)	(%)	(%)	(%)
WS_0h_1	46101602	44643436	6.7G	0.02	98.2	94.74	55.94
WS_0h_2	52023534	51100544	7.67G	0.02	98.01	94.31	55.59
WS_0h_3	42380714	41539096	6.23G	0.02	98.12	94.57	55.53
WS_8h_1	49951000	48916078	7.34G	0.02	98.27	94.95	55.72
WS_8h_2	47496698	46175616	6.93G	0.02	98.14	94.55	55.24
WS_8h_3	40230552	39333770	5.9G	0.02	98.33	95.12	56.4
WS_24h_1	40357176	39625568	5.94G	0.02	98.16	94.69	55.85
WS_24h_2	50978114	48857684	7.33G	0.02	98.14	94.69	55.34
WS_24h_3	57692182	56545956	8.48G	0.02	97.55	93.21	56.82
Total	427211572	416737748	62.52G
WS_0h_1, 2, 3 (flooding treated for 0 hour), WS_8h_1, 2, 3 (flooding treated for 8 hours), WS_24h_1, 2, 3 (flooding treated for 24 hours).Q20, the percentage of bases with a Phred value > 20; Q30, the percentage of bases with a Phred value > 30.

## Sheet: Table S2
Gene_id	readcount_8h	readcount_0h	log2FoldChange	pval	padj	Gene Name	Blast swiss prot
Novel00100	35.0308	271.362	-2.9535	6.129e-06	0.00049939	-//-
Novel00113	64.3606	303.783	-2.2388	0.00047502	0.017704	-//-
Novel00115	0.279614	670.242	-11.227	1.0894e-17	1.0963e-14	--	hypothetical protein TRIUR3_16835 [Triticum urartu]
Novel00281	481.916	59.7925	3.0107	9.9824e-07	0.00010919	--	Serine/threonine-protein kinase 38-like protein [Aegilops tauschii]
Novel00406	81.8646	599.677	-2.8729	1.4304e-06	0.00014687	-//-
Novel00476	973.148	242.115	2.007	0.00017628	0.0081436	--	putative reverse transcriptase [Oryza sativa Japonica Group]
Novel00558	173.574	1.00187	7.4367	2.1942e-11	7.6799e-09	--	PREDICTED: uncharacterized protein LOC100830358 [Brachypodium distachyon]
Novel00580	0	33.0715	#NAME?	0.0009811	0.031366	-//-
Novel00645	158.682	2.90625	5.7708	8.492e-09	1.6277e-06	-//-
Novel00687	290.761	64.0931	2.1816	0.0016155	0.045931	--	hypothetical protein F775_13177 [Aegilops tauschii]
Novel00693	284.451	3.58125	6.3116	6.7022e-06	0.00053739	-//-
Novel00695	303.909	68.8085	2.143	0.0014328	0.041944	--	PREDICTED: zinc finger BED domain-containing protein RICESLEEPER 2-like [Brachypodium distachyon]
Novel00720	5.98654	88.0623	-3.8787	0.00098743	0.031494	-//-
Novel00766	460.139	1460.82	-1.6666	0.0014402	0.042129	--	PREDICTED: uncharacterized protein LOC103633552 [Zea mays]
Novel00843	627.859	1898.89	-1.5966	0.0012925	0.038755	-//-
Novel00873	40.7084	0	Inf	0.0014558	0.0424	--	unknown [Oryza sativa Japonica Group]
Novel00915	2329.99	462.026	2.3343	1.447e-05	0.0010401	--	predicted protein [Hordeum vulgare subsp. vulgare]
Novel01008	59.6494	272.512	-2.1917	0.0012584	0.037883	--	PREDICTED: GDP-L-galactose phosphorylase 2-like [Oryza brachyantha]
Novel01010	0	62.6099	#NAME?	0.00035414	0.014226	-//-
Novel01016	103.902	755.446	-2.8621	7.531e-07	8.5149e-05	-//-
Novel01027	277.315	1093.13	-1.9789	0.0011124	0.034338	--	Os08g0522100 [Oryza sativa Japonica Group]>gi|113624247|dbj|BAF24192.1| Os08g0522100 [Oryza sativa Japonica Group]
Novel01117	5178.45	544.073	3.2506	2.3419e-10	6.4564e-08	--	PREDICTED: zinc finger CCCH domain-containing protein 54-like [Brachypodium distachyon]
Novel01122	0.748318	58.8322	-6.2968	3.876e-05	0.0023674	-//-
Novel01135	286.044	53.3593	2.4224	0.00041538	0.01603	-//-
Novel01155	0.748318	69.9085	-6.5457	6.2903e-06	0.00051046	-//-
Novel01170	2.52457	337.687	-7.0635	1.3035e-09	3.0682e-07	--	Os07g0418100 [Oryza sativa Japonica Group]>gi|255677702|dbj|BAH93891.1| Os07g0418100 [Oryza sativa Japonica Group]
Novel01209	8.02632	125.871	-3.9711	3.2149e-05	0.0020443	--	Helicase protein MOM1 [Triticum urartu]
Novel01210	14.5209	462.558	-4.9934	5.2724e-10	1.3264e-07	-//-
Novel01232	38.1859	0	Inf	0.00026054	0.011016	--	PREDICTED: uncharacterized protein LOC100830358 [Brachypodium distachyon]
Novel01259	66.7072	0	Inf	0.00017149	0.0079927	--	unnamed protein product [Triticum aestivum]
Novel01298	170.784	0	Inf	0.0004003	0.015613	--	putative gag-pol polyprotein [Oryza sativa Japonica Group]
Novel01376	0	43.5585	#NAME?	0.00064951	0.022616	--	p23 [Dactylis glomerata]
Novel01443	0.875543	72.23	-6.3663	9.507e-06	0.00072475	--	PREDICTED: uncharacterized protein LOC102712901 [Oryza brachyantha]
Novel01495	8.2315	92.8891	-3.4963	0.00030956	0.012707	--	hypothetical protein SORBIDRAFT_03g044330 [Sorghum bicolor]>gi|241928848|gb|EES01993.1| hypothetical protein SORBIDRAFT_03g044330 [Sorghum bicolor]
Novel01506	460.556	113.1	2.0258	0.00045835	0.017323	-//-
Novel01643	185.66	6.35227	4.8692	5.1605e-08	8.4095e-06	-//-
Novel01756	153.709	7.61564	4.3351	1.6496e-06	0.00016616	-//-
Novel01758	92.2049	6.03818	3.9327	0.000212	0.0093667	-//-
Novel01769	9.72813	130.331	-3.7439	1.7805e-05	0.001242	-//-
Novel01831	638.706	1997.91	-1.6453	0.0010137	0.032076	--	Os06g0484800 [Oryza sativa Japonica Group]>gi|125597263|gb|EAZ37043.1| hypothetical protein OsJ_21387 [Oryza sativa Japonica Group]>gi|255677053|dbj|BAF19575.2| Os06g0484800 [Oryza sativa Japonica Group]
Novel01900	20.2824	133.234	-2.7157	0.0013798	0.040778	-//-
Novel01950	951.778	12.5526	6.2446	0.00091625	0.029622	-//-
Novel01993	11.0035	468.171	-5.411	6.4101e-06	0.00051914	-//-
Novel02066	2.99327	58.9676	-4.3001	0.00076172	0.025635	-//-
Novel02128	0.653773	402.261	-9.2651	2.6778e-14	1.7384e-11	--	predicted protein [Hordeum vulgare subsp. vulgare]
Novel02144	100.529	0	Inf	8.3843e-05	0.0044776	-//-
Novel02155	2.99327	95.7648	-4.9997	4.7194e-06	0.00039493	-//-
Novel02179	2518.6	59.2252	5.4103	0.00051169	0.018698	--	Ethylene-responsive transcription factor 1 [Aegilops tauschii]
Novel02205	17.8834	233.91	-3.7093	4.4268e-06	0.00037912	-//-
Novel02223	0	37.1394	#NAME?	0.00025522	0.010859	--	V-type proton ATPase catalytic subunit A [Gossypium arboreum]
Novel02348	0	33.5053	#NAME?	0.0012595	0.037891	-//-
Novel02356	58.91	0	Inf	0.0004013	0.015637	--	PREDICTED: uncharacterized protein LOC100279331 isoform X1 [Zea mays]>gi|195614100|gb|ACG28880.1| hemolysin [Zea mays]>gi|413957100|gb|AFW89749.1| hemolysin [Zea mays]
Novel02365	12.7415	112.007	-3.136	0.00069534	0.023901	--	PREDICTED: uncharacterized protein LOC104582192 [Brachypodium distachyon]
Novel02369	4.2968	61.052	-3.8287	0.0017162	0.048132	--	PREDICTED: uncharacterized protein LOC104582192 [Brachypodium distachyon]
Novel02394	3.73076	228.993	-5.9397	0.00081718	0.02705	-//-
Novel02414	1907.05	454.986	2.0675	0.0015245	0.043861	-//-
Novel02423	0	45.3617	#NAME?	0.00016348	0.0077232	-//-
Novel02460	91.2358	6.7728	3.7518	0.00036403	0.014536	-//-
Novel02546	8.6642	101.504	-3.5503	0.00024695	0.010586	--	Leucine-rich repeat receptor protein kinase EXS [Aegilops tauschii]
Novel02604	10.2295	202.355	-4.3061	7.4544e-08	1.1675e-05	-//-
Novel02612	82.2208	8.25755	3.3157	0.0015028	0.043517	-//-
Novel02613	35.2615	685.26	-4.2805	1.6153e-10	4.667e-08	--	predicted protein [Hordeum vulgare subsp. vulgare]
Novel02614	192.49	19.3184	3.3167	3.159e-05	0.0020129	-//-
Novel02726	228.748	35.9795	2.6685	8.7911e-05	0.0046498	--	PREDICTED: uncharacterized protein LOC103630396 [Zea mays]
Novel02749	1341.3	183.193	2.8722	1.1639e-07	1.7134e-05	--	predicted protein [Hordeum vulgare subsp. vulgare]
Novel02750	85.8923	355.678	-2.05	0.00077982	0.026135	-//-
Novel02790	22.6785	276.154	-3.6061	3.1705e-06	0.00028768	-//-
Novel02843	140.349	484.812	-1.7884	0.0013931	0.04102	--	Os11g0681400 [Oryza sativa Japonica Group]>gi|255680367|dbj|BAF28820.2| Os11g0681400 [Oryza sativa Japonica Group]
Novel02864	1.30755	56.8652	-5.4426	0.00018545	0.0084718	-//-
Novel02911	137.474	2.28469	5.911	0.00040191	0.015646	-//-
Novel02940	240.092	832.348	-1.7936	0.0015124	0.043607	-//-
Novel02985	3591.59	1048.83	1.7758	0.00024018	0.010373	-//-
Novel03083	18.5113	250.18	-3.7565	0.0013975	0.041075	--	PREDICTED: uncharacterized protein LOC100822050 [Brachypodium distachyon]
Novel03109	58.335	0.628169	6.5371	0.00046524	0.017466	--	hypothetical protein [Triticum aestivum]
Novel03130	264.68	0	Inf	5.8209e-05	0.0032814	--	PREDICTED: uncharacterized protein LOC100825088 [Brachypodium distachyon]
Novel03150	3.26484	58.162	-4.155	0.0017137	0.048102	-//-
Novel03153	316.524	69.3024	2.1913	0.00022303	0.0097368	--	PREDICTED: uncharacterized protein LOC104827337 isoform X1 [Tarenaya hassleriana]
Novel03174	173.723	1.34291	7.0153	5.765e-11	1.785e-08	--	PREDICTED: uncharacterized protein LOC100846061 [Brachypodium distachyon]
Novel03187	114.54	10.3995	3.4613	0.00024232	0.01042	--	predicted protein, partial [Hordeum vulgare subsp. vulgare]
Novel03247	33.9922	0	Inf	0.0011424	0.035155	-//-
Novel03343	47.9509	274.74	-2.5184	0.00018387	0.0084197	-//-
Novel03356	138.184	523.624	-1.9219	0.00078066	0.026142	-//-
Novel03366	237.224	6.47948	5.1942	2.0779e-07	2.8257e-05	--	hypothetical protein TRIUR3_08749 [Triticum urartu]
Novel03390	19.4107	290.271	-3.9025	8.4769e-07	9.3481e-05	-//-
Novel03416	12.105	104.169	-3.1052	0.00074928	0.025301	--	hypothetical protein ZEAMMB73_067326 [Zea mays]
Novel03480	26.5078	303.561	-3.5175	1.7802e-05	0.001242	-//-
Novel03497	29.9669	0	Inf	0.0014884	0.043162	-//-
Novel03529	2.29196	67.6191	-4.8828	0.00024491	0.010509	--	Vignain [Aegilops tauschii]
Novel03541	0	28.6723	#NAME?	0.0017099	0.048027	-//-
Novel03575	70.0885	1.09552	5.9995	2.1409e-05	0.001441	-//-
Novel03586	39.8014	0	Inf	0.00018806	0.008534	--	PREDICTED: protein FAR1-RELATED SEQUENCE 5-like [Brachypodium distachyon]
Novel03669	263.115	4.18954	5.9728	6.7845e-12	2.7038e-09	--	Serine/threonine-protein kinase SMG1 [Aegilops tauschii]
Novel03678	0.374159	74.4124	-7.6357	0.0007195	0.024501	-//-
Novel03709	1.86677	69.2515	-5.2132	9.06e-05	0.0047546	-//-
Novel03723	2.12524	77.62	-5.1907	0.001071	0.033497	-//-
Novel03769	87.6013	0.380782	7.8458	0.00041093	0.015904	-//-
Novel03795	322.998	0	Inf	8.4928e-05	0.0045218	--	hypothetical protein OsJ_23469 [Oryza sativa Japonica Group]
Novel03941	0	85.1759	#NAME?	0.00070626	0.024194	-//-
Novel03981	134.384	18.6115	2.8521	0.00047496	0.017704	-//-
Novel04002	11.7547	1136.64	-6.5954	1.3298e-05	0.00097495	--	hypothetical protein F775_52582 [Aegilops tauschii]
Novel04034	51.7145	408.87	-2.983	1.9726e-06	0.00019413	-//-
Novel04061	89.6946	448.013	-2.3204	0.00010995	0.0055598	--	hypothetical protein TRIUR3_09702 [Triticum urartu]
Novel04102	32.7631	0	Inf	0.0016595	0.046941	-//-
Novel04114	159.829	751.732	-2.2337	0.00011322	0.0056966	--	PREDICTED: leucine-rich repeat receptor protein kinase EXS [Brachypodium distachyon]
Novel04131	29.6134	452.556	-3.9338	0.0001718	0.0079927	--	PREDICTED: uncharacterized protein LOC104582192 [Brachypodium distachyon]
Novel04145	17.2113	472.444	-4.7787	3.7621e-11	1.2079e-08	-//-
Novel04154	4.11575	434.297	-6.7214	9.1451e-18	9.4385e-15	--	Os07g0418100 [Oryza sativa Japonica Group]>gi|255677702|dbj|BAH93891.1| Os07g0418100 [Oryza sativa Japonica Group]
Novel04232	63.6737	1.63712	5.2815	0.00097608	0.031256	-//-
Novel04241	1074.02	153.482	2.8069	3.0757e-07	3.9054e-05	--	PREDICTED: probable serine/threonine-protein kinase At1g54610 [Brachypodium distachyon]
Novel04270	4.12606	85.3996	-4.3714	0.0001003	0.0051569	--	PREDICTED: zinc finger BED domain-containing protein RICESLEEPER 2-like [Phoenix dactylifera]
Novel04307	0	31.8297	#NAME?	0.0017761	0.049372	--	PREDICTED: serine/threonine-protein phosphatase 7 long form homolog [Brachypodium distachyon]>gi|721689634|ref|XP_010239707.1| PREDICTED: serine/threonine-protein phosphatase 7 long form homolog [Brachypodium distachyon]>gi|721689639|ref|XP_010239708.1| PREDICTED: serine/threonine-protein phosphatase 7 long form homolog [Brachypodium distachyon]
Novel04313	0	60.6248	#NAME?	0.00047311	0.017665	--	predicted protein, partial [Hordeum vulgare subsp. vulgare]
Novel04328	0.279614	104.473	-8.5455	7.5992e-09	1.4635e-06	--	hypothetical protein TRIUR3_31080 [Triticum urartu]
Novel04338	21.9527	236.293	-3.4281	0.0010806	0.033687	--	hypothetical protein TRIUR3_14882 [Triticum urartu]
Novel04375	83.4033	0	Inf	0.00030971	0.012707	--	hypothetical protein TRIUR3_13022 [Triticum urartu]
Novel04379	0.933387	68.8459	-6.2048	2.0209e-05	0.0013741	-//-
Novel04484	233.175	16.7677	3.7977	3.5952e-07	4.4942e-05	-//-
Novel04505	249.651	32.4744	2.9425	3.0874e-05	0.0019788	-//-
Novel04535	72.5204	0	Inf	7.3803e-07	8.368e-05	--	unnamed protein product [Triticum aestivum]
Novel04708	35.6927	274.263	-2.9419	6.6956e-05	0.0037328	-//-
Novel04712	770.131	45.6201	4.0774	2.9083e-11	9.9204e-09	--	hypothetical protein OsI_16983 [Oryza sativa Indica Group]
Novel04862	0	176.228	#NAME?	0.0015585	0.044625	-//-
Novel04912	232.102	45.5349	2.3497	0.0007072	0.024206	-//-
Novel04913	0	151.278	#NAME?	7.9957e-05	0.0043199	--	PREDICTED: 60S ribosomal export protein NMD3 [Brachypodium distachyon]
Novel04923	49.8004	0	Inf	0.00041042	0.0159	-//-
Novel04927	62.7799	0.667915	6.5545	8.8593e-05	0.0046736	-//-
Novel04956	695.177	161.653	2.1045	0.00012373	0.0061182	--	hypothetical protein SORBIDRAFT_09g008040 [Sorghum bicolor]>gi|241946122|gb|EES19267.1| hypothetical protein SORBIDRAFT_09g008040 [Sorghum bicolor]
Novel04983	708.961	109.062	2.7006	1.3852e-06	0.00014284	-//-
Novel05013	85.214	0	Inf	0.00063246	0.022195	-//-
Novel05087	225.945	18.5931	3.6031	2.181e-06	0.00021002	-//-
Novel05143	11243.9	2328.13	2.2719	1.6554e-06	0.00016616	--	unnamed protein product [Triticum aestivum]
Novel05148	95.732	9.47891	3.3362	0.00054033	0.019488	-//-
Novel05165	1.49664	49.6878	-5.0531	0.00068638	0.023634	-//-
Novel05226	338.267	84.5547	2.0002	0.00088787	0.028985	--	OSJNBb0016D16.9 [Oryza sativa Japonica Group]
Novel05246	58.3852	630.666	-3.4332	7.3294e-09	1.4212e-06	--	hypothetical protein SORBIDRAFT_03g001780 [Sorghum bicolor]>gi|241926916|gb|EES00061.1| hypothetical protein SORBIDRAFT_03g001780 [Sorghum bicolor]
Novel05247	479.429	65.7216	2.8669	1.9407e-06	0.00019288	-//-
Novel05340	286.898	63.8929	2.1668	0.00076706	0.025772	--	PREDICTED: outer envelope protein 61 [Brachypodium distachyon]
Novel05417	732.867	150.731	2.2816	3.6999e-05	0.0022841	-//-
Novel05479	1.64221	176.929	-6.7514	5.7414e-11	1.785e-08	-//-
Novel05549	50.7916	1.0487	5.5979	0.00043148	0.016509	--	PREDICTED: charged multivesicular body protein 5-like [Brachypodium distachyon]
Novel05620	15.4793	126.724	-3.0333	0.00024831	0.010633	-//-
Novel05678	41.5264	329.742	-2.9892	4.0783e-06	0.00035378	-//-
Novel05740	170.096	0.314085	9.081	9.5994e-06	0.00072903	-//-
Novel05768	374.85	88.1807	2.0878	0.00052969	0.019169	-//-
Novel05833	126.742	456.108	-1.8475	0.00078876	0.026347	-//-
Novel05956	89.2752	0.314085	8.151	0.00054684	0.01964	-//-
Novel05961	58.1651	0	Inf	0.00021754	0.0095383	--	PREDICTED: uncharacterized protein LOC100845409 [Brachypodium distachyon]
Novel05963	83.3196	0.694867	6.9058	0.0010009	0.031771	-//-
Novel05981	20.448	178.418	-3.1252	7.1811e-05	0.0039487	--	hypothetical protein TRIUR3_09702 [Triticum urartu]
Novel05998	45.0235	0	Inf	6.3406e-05	0.0035446	--	Protein FAR1-RELATED SEQUENCE 3 [Aegilops tauschii]
Novel06015	3.36743	82.3925	-4.6128	4.9429e-05	0.0028793	-//-
Novel06093	0	56.3708	#NAME?	0.0003864	0.015159	-//-
Novel06112	108.939	9.18611	3.5679	0.00027661	0.011634	-//-
Novel06157	0.748318	137.978	-7.5266	0.00022329	0.0097373	--	putative integral membrane protein NRAMP [Hordeum vulgare subsp. vulgare]
Novel06191	100.222	2.14422	5.5466	1.6908e-06	0.0001693	--	hypothetical protein F775_32793 [Aegilops tauschii]
Novel06197	4.01718	180.781	-5.4919	0.00037654	0.014932	--	predicted protein [Hordeum vulgare subsp. vulgare]
Novel06234	88.2831	550.893	-2.6416	7.1635e-06	0.00056918	-//-
Novel06243	253.867	0.380782	9.3809	4.9016e-05	0.0028635	-//-
Novel06279	55.2637	0	Inf	9.1316e-06	0.00069877	-//-
Novel06343	8.94452	93.8155	-3.3908	0.00083704	0.027593	--	AT hook motif-containing protein, putative, expressed [Oryza sativa Japonica Group]
Novel06372	38.6616	247.563	-2.6788	9.3029e-05	0.0048757	-//-
Novel06389	76.4459	6.76043	3.4993	0.0012988	0.038896	--	hypothetical protein OsJ_08188 [Oryza sativa Japonica Group]
Novel06484	1.12248	296.002	-8.0428	6.5585e-17	6.1392e-14	-//-
Novel06545	66.9974	286.248	-2.0951	0.0011926	0.036339	--	hypothetical protein F775_09059 [Aegilops tauschii]
Novel06558	2199.3	712.979	1.6251	0.00081389	0.026985	-//-
Novel06567	140.309	4.0013	5.132	2.1239e-07	2.8785e-05	-//-
Novel06700	21.574	136.578	-2.6624	0.0015121	0.043607	--	PREDICTED: LOW QUALITY PROTEIN: transcription factor ABORTED MICROSPORES-like [Oryza brachyantha]
Novel06733	193.588	24.4028	2.9879	6.0803e-05	0.0034086	--	PREDICTED: polygalacturonase inhibitor-like [Brachypodium distachyon]
Novel06750	652.722	120.238	2.4406	1.3457e-05	0.00098304	-//-
Novel07174	94.6645	0	Inf	0.00011698	0.0058565	--	cobalamin-independent methionine synthase, partial [Triticum monococcum]
Novel07180	31.4837	198.039	-2.6531	0.00021744	0.0095383	--	PREDICTED: E3 ubiquitin-protein ligase RHF2A-like [Brachypodium distachyon]
Novel07206	129.24	13.7205	3.2356	0.00018218	0.0083709	-//-
Novel07248	15.6704	145.862	-3.2185	0.00020131	0.0089935	-//-
Novel07261	184.088	1.33583	7.1065	2.4971e-09	5.4787e-07	-//-
Novel07302	327.815	71.0501	2.206	0.00035609	0.014262	-//-
Novel07342	46.2517	0	Inf	5.233e-05	0.0030047	-//-
Novel07355	128.655	0	Inf	1.1688e-06	0.00012479	-//-
Novel07356	72.731	278.217	-1.9356	0.001682	0.047442	--	enolase1 [Zea mays]
Novel07380	90.7288	5.6574	4.0033	0.00021341	0.0093981	-//-
Novel07411	123.99	15.8179	2.9706	0.00066981	0.023222	--	Os10g0143400 [Oryza sativa Japonica Group]>gi|255679207|dbj|BAF26065.2| Os10g0143400 [Oryza sativa Japonica Group]
Novel07422	56.4719	0.380782	7.2124	0.0017527	0.04879	-//-
Novel07472	5.79745	142.901	-4.6235	0.00079426	0.026509	-//-
Novel07555	352.717	0.761564	8.8553	5.3044e-07	6.2982e-05	--	PREDICTED: uncharacterized protein LOC104582684 isoform X1 [Brachypodium distachyon]
Novel07557	13.7909	497.239	-5.1721	1.013e-07	1.5329e-05	--	Putative serine/threonine-protein kinase receptor [Aegilops tauschii]
Novel07612	53.4823	1.00187	5.7383	0.00026008	0.011016	--	hypothetical protein F775_28505 [Aegilops tauschii]
Novel07663	495.021	1.07565	8.8461	0.00055536	0.019906	--	PREDICTED: ent-kaurene oxidase-like 3 [Brachypodium distachyon]
Novel07669	83.21	452.285	-2.4424	0.00024065	0.010382	--	Putative protein phosphatase 2C 54 [Aegilops tauschii]
Novel07705	227.594	2.19104	6.6987	8.1802e-05	0.0044078	-//-
Novel07748	27.4094	203.001	-2.8887	9.6674e-05	0.0050209	--	OSJNBa0029H02.13 [Oryza sativa Japonica Group]
Novel07754	0	55.4816	#NAME?	0.00040733	0.01581	-//-
Novel07775	0.559228	98.2581	-7.457	0.00096046	0.030829	--	H0215A08.3 [Oryza sativa Indica Group]
Novel07799	133.624	1133.25	-3.0842	2.2214e-08	3.9389e-06	-//-
Novel07858	77.4051	0	Inf	0.00068019	0.02348	-//-
Novel07907	57.1885	248.368	-2.1187	0.0017849	0.049548	-//-
Novel07961	55.279	0	Inf	0.00042635	0.016359	--	predicted protein [Hordeum vulgare subsp. vulgare]
Novel07962	26.5796	217.843	-3.0349	3.4164e-05	0.0021453	-//-
Novel07975	149.386	17.781	3.0706	0.00019221	0.0086635	-//-
Novel08000	35.7724	0	Inf	0.0015135	0.043607	-//-
Novel08009	57.5558	3.05244	4.2369	0.0013051	0.038999	-//-
Novel08056	157.405	0	Inf	0.00025102	0.01072	-//-
Novel08097	56.4106	1.25634	5.4887	0.00030596	0.012579	--	unnamed protein product [Triticum aestivum]
Novel08134	370.976	51.3389	2.8532	0.00016321	0.0077194	-//-
Novel08162	176.753	18.3624	3.2669	4.9669e-05	0.0028891	-//-
Novel08271	296.26	29.5129	3.3274	1.1935e-06	0.00012697	--	PREDICTED: DAG protein, chloroplastic-like [Brachypodium distachyon]
Novel08272	0	40.7421	#NAME?	0.00012824	0.006287	--	PREDICTED: myosin-11-like isoform X1 [Brachypodium distachyon]
Novel08275	163.485	8.75799	4.2224	0.00064247	0.022429	--	PREDICTED: potassium channel AKT1-like [Oryza brachyantha]
Novel08291	178.404	903.326	-2.3401	0.00055503	0.019906	--	hypothetical protein F775_10327 [Aegilops tauschii]
Novel08296	4.7655	151.013	-4.9859	1.1283e-07	1.6883e-05	-//-
Novel08333	0.374159	111.587	-8.2203	2.5518e-05	0.0016714	-//-
Novel08353	0	35.4967	#NAME?	0.0010901	0.03384	--	Putative cysteine-rich receptor-like protein kinase 39 [Aegilops tauschii]
Novel08367	72.9881	1.14235	5.9976	1.4395e-05	0.0010367	--	hypothetical protein F775_06694 [Aegilops tauschii]
Novel08401	66.091	0.667915	6.6286	0.0010924	0.03385	--	PREDICTED: uncharacterized protein LOC104582684 isoform X1 [Brachypodium distachyon]
Novel08420	21.012	222.073	-3.4017	6.0489e-06	0.00049386	--	hypothetical protein SORBIDRAFT_09g027180 [Sorghum bicolor]>gi|241945456|gb|EES18601.1| hypothetical protein SORBIDRAFT_09g027180 [Sorghum bicolor]
Novel08452	263.576	10.4004	4.6635	2.3158e-09	5.1499e-07	--	hypothetical protein SORBIDRAFT_07g019140 [Sorghum bicolor]>gi|241940612|gb|EES13757.1| hypothetical protein SORBIDRAFT_07g019140 [Sorghum bicolor]
Novel08552	26.9394	215.761	-3.0016	1.2003e-05	0.00088645	-//-
Novel08598	0	38.1016	#NAME?	0.00057807	0.020573	--	hypothetical protein F775_22182 [Aegilops tauschii]
Novel08657	0	65.3578	#NAME?	1.5986e-06	0.00016259	--	PREDICTED: uncharacterized protein LOC100846175 [Brachypodium distachyon]
Novel08658	0	222.387	#NAME?	2.4353e-16	2.1309e-13	--	hypothetical protein F775_13478 [Aegilops tauschii]
Novel08693	213.905	33.1687	2.6891	0.00032032	0.013076	--	PREDICTED: cleavage and polyadenylation specificity factor subunit 2-like isoform X1 [Brachypodium distachyon]
Novel08725	108.092	6.93361	3.9625	0.00038129	0.015061	-//-
Novel08726	71.6943	5.26425	3.7676	0.00080509	0.026826	-//-
Novel08867	156.223	0.333957	8.8697	3.6674e-11	1.1905e-08	--	PREDICTED: protein YABBY 5-like [Brachypodium distachyon]
Novel08890	47.0797	0	Inf	0.0014504	0.042305	-//-
Novel08895	22.34	138.148	-2.6285	0.0012457	0.037659	--	putative glycerophosphoryl diester phosphodiesterase 1 [Triticum urartu]
Novel08914	384.581	1309.92	-1.7681	0.00074739	0.025259	-//-
Novel08974	17.3018	155.942	-3.172	4.5097e-05	0.0026733	--	hypothetical protein F775_21683 [Aegilops tauschii]
Novel08978	10.3819	234.391	-4.4968	4.773e-07	5.8573e-05	-//-
Novel09019	1981.48	210.12	3.2373	3.2815e-09	6.9886e-07	--	predicted protein [Hordeum vulgare subsp. vulgare]
Novel09107	47.3588	342.591	-2.8548	1.0122e-05	0.00076584	--	Helicase protein MOM1 [Triticum urartu]
Novel09114	425.734	50.3724	3.0792	0.00047917	0.017804	--	PREDICTED: uncharacterized protein LOC104584059 [Brachypodium distachyon]
Novel09175	200.566	844.461	-2.074	7.1308e-05	0.0039318	-//-
Novel09188	80.3425	0.694867	6.8533	0.00052232	0.018975	-//-
Novel09195	40.9756	0	Inf	0.00014011	0.0067622	-//-
Novel09316	173.9	31.9857	2.4428	0.0005675	0.020268	--	hypothetical protein F775_31311 [Aegilops tauschii]
Novel09331	35.4909	0.333957	6.7316	0.0013172	0.039216	--	predicted protein [Hordeum vulgare subsp. vulgare]
Novel09340	161.544	2.43135	6.054	0.0016662	0.047065	-//-
Novel09378	85.1698	0.667915	6.9945	6.9859e-07	7.9599e-05	-//-
Novel09481	62.7229	3.16072	4.3107	0.0010822	0.03369	-//-
Novel09512	1261.84	182.727	2.7878	1.5645e-07	2.1941e-05	-//-
Novel09556	83.7116	433.254	-2.3717	9.5548e-05	0.0049753	--	hypothetical protein SORBIDRAFT_04g002725 [Sorghum bicolor]>gi|241931317|gb|EES04462.1| hypothetical protein SORBIDRAFT_04g002725, partial [Sorghum bicolor]
Novel09566	85.5952	593.94	-2.7947	4.211e-06	0.00036373	-//-
Novel09578	148.853	10.0187	3.8931	1.1499e-05	0.00085083	-//-
Novel09745	1.49664	59.279	-5.3077	0.00013941	0.0067524	-//-
Novel09773	0	35.3032	#NAME?	0.0015244	0.043861	-//-
Novel09905	58.789	0	Inf	4.494e-06	0.00038243	-//-
Novel09919	86.4241	3.88778	4.4744	0.0010388	0.03277	-//-
Novel09920	28.6855	162.503	-2.5021	0.00098729	0.031494	-//-
evm.model.Contig1.125	6873.58	19326.3	-1.4914	0.0015056	0.043537	--	sp|P42211|ASPRX_ORYSJ Aspartic proteinase OS=Oryza sativa subsp. japonica GN=RAP PE=2 SV=2//0
evm.model.Contig1.159	15457.3	74032.2	-2.2599	4.6352e-05	0.0027374	--	sp|Q682S0|RPT2_ARATH Root phototropism protein 2 OS=Arabidopsis thaliana GN=RPT2 PE=1 SV=2//5.6704e-130
evm.model.Contig1.235	5.90633	72.673	-3.6211	0.0010875	0.033802	--	-//-
evm.model.Contig1.283	689.625	209.598	1.7182	0.0016436	0.046538	--	sp|Q9M015|Y5161_ARATH Uncharacterized protein At5g01610 OS=Arabidopsis thaliana GN=At5g01610 PE=1 SV=1//3.48478e-06
evm.model.Contig1.410	43.1249	0	Inf	0.00099555	0.031702	--	sp|Q75I93|BGL07_ORYSJ Beta-glucosidase 7 OS=Oryza sativa subsp. japonica GN=BGLU7 PE=1 SV=1//1.86527e-123
evm.model.Contig1.9	1759.67	559.025	1.6543	0.0010936	0.03386	--	sp|Q9M8M7|ARGD_ARATH Acetylornithine aminotransferase, chloroplastic/mitochondrial OS=Arabidopsis thaliana GN=WIN1 PE=1 SV=1//0
evm.model.Contig1.90	71.4661	310.849	-2.1209	0.00075218	0.025378	--	sp|Q6F6A2|PHR_ORYSJ Deoxyribodipyrimidine photo-lyase OS=Oryza sativa subsp. japonica GN=PHR PE=1 SV=1//0
evm.model.Contig1.95	137	600.826	-2.1328	0.001176	0.035921	--	-//-
evm.model.Contig100.29	517.056	1604.29	-1.6335	0.0012235	0.037196	--	sp|Q8H1D7|GTE5_ARATH Transcription factor GTE5, chloroplastic OS=Arabidopsis thaliana GN=GTE5 PE=1 SV=1//2.20607e-42
evm.model.Contig1004.20	30.5038	188.704	-2.6291	0.00039797	0.015537	--	-//-
evm.model.Contig1019.10	652.282	2085.95	-1.6771	0.00046325	0.017459	--	sp|Q08436|PMA3_NICPL Plasma membrane ATPase 3 OS=Nicotiana plumbaginifolia GN=PMA3 PE=1 SV=1//0
evm.model.Contig1019.27	3646.63	1201.56	1.6017	0.0015648	0.044732	--	sp|P52711|CBP23_HORVU Serine carboxypeptidase II-3 OS=Hordeum vulgare GN=CXP;2-3 PE=2 SV=1//0
evm.model.Contig1019.30	1331.57	10858.8	-3.0277	1.3398e-09	3.1353e-07	--	-//-
evm.model.Contig103.68	1045.35	118.995	3.135	2.2152e-08	3.9389e-06	--	sp|Q02981|YP109_YEAST ABC1 family protein YPL109C, mitochondrial OS=Saccharomyces cerevisiae (strain ATCC 204508 / S288c) GN=YPL109C PE=1 SV=2//7.94676e-61
evm.model.Contig1031.16	11.5371	95.8436	-3.0544	0.0009102	0.029546	--	sp|O48780|KCS11_ARATH 3-ketoacyl-CoA synthase 11 OS=Arabidopsis thaliana GN=KCS11 PE=2 SV=1//0
evm.model.Contig1031.19	1442.32	4222.52	-1.5497	0.0013369	0.039713	--	sp|Q9SR77|HBPL1_ARATH Heme-binding-like protein At3g10130, chloroplastic OS=Arabidopsis thaliana GN=At3g10130 PE=2 SV=1//1.75789e-10
evm.model.Contig1043.34	126.303	4657.63	-5.2046	2.4961e-20	4.1862e-17	--	sp|Q9LJB7|BBX32_ARATH B-box zinc finger protein 32 OS=Arabidopsis thaliana GN=BBX32 PE=1 SV=1//2.34656e-10
evm.model.Contig1044.101	475.943	4322.26	-3.1829	9.0163e-10	2.1862e-07	--	-//-
evm.model.Contig1044.20	1545.13	4702.17	-1.6056	0.00078713	0.026315	--	-//-
evm.model.Contig1044.51	196.37	1149.1	-2.5489	1.2657e-06	0.00013267	--	sp|O29470|Y788_ARCFU Uncharacterized transporter AF_0788 OS=Archaeoglobus fulgidus (strain ATCC 49558 / VC-16 / DSM 4304 / JCM 9628 / NBRC 100126) GN=AF_0788 PE=3 SV=1//5.12425e-12
evm.model.Contig1050.44	3014.32	440.134	2.7758	3.8352e-08	6.4596e-06	--	sp|Q8H1H9|AMO_ARATH Primary amine oxidase OS=Arabidopsis thaliana GN=At1g62810 PE=2 SV=1//0
evm.model.Contig1055.5	433.635	116.372	1.8977	0.0012	0.036536	--	-//-
evm.model.Contig1059.7	94.16	426.724	-2.1801	0.00019917	0.0089176	--	sp|Q6H7J6|YSL14_ORYSJ Probable metal-nicotianamine transporter YSL14 OS=Oryza sativa subsp. japonica GN=YSL14 PE=2 SV=1//0
evm.model.Contig1062.63	857.055	101.13	3.0832	1.0597e-07	1.5916e-05	--	-//-
evm.model.Contig1065.105	618.119	111.199	2.4747	1.7427e-05	0.0012199	--	sp|P16273|PRPX_HORVU Pathogen-related protein OS=Hordeum vulgare PE=2 SV=2//9.03572e-77
evm.model.Contig1065.120	2750.67	10185.3	-1.8886	8.9584e-05	0.0047197	--	sp|Q3AF07|DNAJ_CARHZ Chaperone protein DnaJ OS=Carboxydothermus hydrogenoformans (strain ATCC BAA-161 / DSM 6008 / Z-2901) GN=dnaJ PE=3 SV=1//2.12758e-11
evm.model.Contig1065.16	750.454	2212.51	-1.5598	0.0015469	0.04441	--	sp|Q9ZQP1|DSP8_ARATH Putative dual specificity protein phosphatase DSP8 OS=Arabidopsis thaliana GN=DSP8 PE=2 SV=2//6.25006e-99
evm.model.Contig1065.27	267.31	1360.38	-2.3474	4.395e-06	0.00037719	--	sp|F4IBD7|CSCLA_ARATH CSC1-like protein RXW8 OS=Arabidopsis thaliana GN=RXW8 PE=2 SV=1//0
evm.model.Contig1071.36	1157.65	327.03	1.8237	0.00035076	0.014133	--	sp|Q7XA40|RGA3_SOLBU Putative disease resistance protein RGA3 OS=Solanum bulbocastanum GN=RGA3 PE=2 SV=2//2.47434e-86
evm.model.Contig1075.17	43.9798	1701.34	-5.2737	8.132e-19	9.352e-16	--	sp|O22780|FBT9_ARATH Probable folate-biopterin transporter 9, chloroplastic OS=Arabidopsis thaliana GN=At2g33280 PE=3 SV=2//1.43173e-138
evm.model.Contig1075.4	8415.3	32374.7	-1.9438	0.00052732	0.019122	--	sp|Q9SA52|CP41B_ARATH Chloroplast stem-loop binding protein of 41 kDa b, chloroplastic OS=Arabidopsis thaliana GN=CSP41B PE=1 SV=1//0
evm.model.Contig1080.40	1377.12	277.237	2.3125	0.00053005	0.019169	--	sp|Q9FJ45|GDL83_ARATH GDSL esterase/lipase At5g45910 OS=Arabidopsis thaliana GN=At5g45910 PE=2 SV=1//4.29957e-98
evm.model.Contig1080.71	33.5411	852.826	-4.6682	8.9427e-11	2.6862e-08	--	sp|Q9SYM2|BBX22_ARATH B-box zinc finger protein 22 OS=Arabidopsis thaliana GN=BBX22 PE=1 SV=2//6.6617e-42
evm.model.Contig1080.76	33.6987	209.065	-2.6332	0.00041528	0.01603	--	sp|P59082|LFS_ALLCE Lachrymatory-factor synthase OS=Allium cepa GN=LFS PE=1 SV=1//6.58534e-18
evm.model.Contig1080.9	8413.3	1802.01	2.2231	5.2495e-06	0.0004324	--	sp|Q9FGM1|PYL8_ARATH Abscisic acid receptor PYL8 OS=Arabidopsis thaliana GN=PYL8 PE=1 SV=1//1.08129e-89
evm.model.Contig1081.8	442.151	6126.29	-3.7924	0.0014552	0.0424	--	sp|P49353|FPPS_MAIZE Farnesyl pyrophosphate synthase OS=Zea mays GN=FPS PE=2 SV=1//2.13526e-147
evm.model.Contig1081.9	74.6259	5842.5	-6.2908	1.9901e-11	7.2535e-09	--	-//-
evm.model.Contig1081.92	404.975	39.2523	3.367	4.9895e-07	6.0323e-05	--	sp|Q9LRR4|R13L1_ARATH Putative disease resistance RPP13-like protein 1 OS=Arabidopsis thaliana GN=RPPL1 PE=3 SV=1//2.12914e-63
evm.model.Contig1083.45	6424	1446.6	2.1508	1.4357e-05	0.0010367	--	-//-
evm.model.Contig109.17	1711.97	549.082	1.6406	0.0009236	0.029788	--	sp|Q24133|DNAJ1_DROME DnaJ protein homolog 1 OS=Drosophila melanogaster GN=DnaJ-1 PE=1 SV=3//2.83508e-44
evm.model.Contig109.40	189.82	616.068	-1.6985	0.0013468	0.039977	--	sp|Q42400|AAP1_ARATH Amino acid permease 1 OS=Arabidopsis thaliana GN=AAP1 PE=1 SV=1//3.02688e-148
evm.model.Contig1095.28	121.074	7.80913	3.9546	2.867e-05	0.0018464	--	-//-
evm.model.Contig11.197_evm.model.Contig11.198	1325.35	244.262	2.4399	2.8117e-06	0.00026017	--	sp|Q9LFB8|PTR5_ARATH Protein NRT1/ PTR FAMILY 8.2 OS=Arabidopsis thaliana GN=NPF8.2 PE=2 SV=1//0
evm.model.Contig11.199	6565.13	2285.44	1.5224	0.0014806	0.042998	--	sp|Q9LFB8|PTR5_ARATH Protein NRT1/ PTR FAMILY 8.2 OS=Arabidopsis thaliana GN=NPF8.2 PE=2 SV=1//0
evm.model.Contig11.214	832.545	4647.59	-2.4809	0.00017034	0.0079542	--	sp|Q0JQS5|EGY2_ORYSJ Probable zinc metalloprotease EGY2, chloroplastic OS=Oryza sativa subsp. japonica GN=EGY2 PE=2 SV=1//0
evm.model.Contig1102.45	14.3502	211.866	-3.884	1.1212e-06	0.00012003	--	sp|Q9LWM4|CIPK5_ORYSJ CBL-interacting protein kinase 5 OS=Oryza sativa subsp. japonica GN=CIPK5 PE=2 SV=1//0
evm.model.Contig1102.8	28.5065	474.568	-4.0573	0.0003192	0.013044	--	sp|Q4R1I9|ANGLT_ROSHC Anthocyanidin 5,3-O-glucosyltransferase OS=Rosa hybrid cultivar GN=RhGT1 PE=2 SV=1//1.48203e-77
evm.model.Contig1102.89	40.7264	0.71474	5.8324	0.0011343	0.034933	--	-//-
evm.model.Contig1102.95	3258.01	1028.67	1.6632	0.00068636	0.023634	--	sp|Q9SYM2|BBX22_ARATH B-box zinc finger protein 22 OS=Arabidopsis thaliana GN=BBX22 PE=1 SV=2//4.91514e-36
evm.model.Contig1103.9	125.965	1.38973	6.5021	0.00029232	0.01213	--	sp|Q9FLC0|PER52_ARATH Peroxidase 52 OS=Arabidopsis thaliana GN=PER52 PE=2 SV=1//2.4941e-141
evm.model.Contig1104.53	164.042	575.631	-1.8111	0.0012515	0.03775	--	sp|Q39214|RPM1_ARATH Disease resistance protein RPM1 OS=Arabidopsis thaliana GN=RPM1 PE=1 SV=1//1.30428e-100
evm.model.Contig1105.44	1971.04	582.533	1.7585	0.00064462	0.022464	--	sp|Q9SRV7|SY131_ARATH Putative syntaxin-131 OS=Arabidopsis thaliana GN=SYP131 PE=3 SV=1//4.49095e-95
evm.model.Contig1105.94	4331.54	1030.67	2.0713	1.7251e-05	0.0012118	--	sp|O23732|GSHB_BRAJU Glutathione synthetase, chloroplastic OS=Brassica juncea GN=GSH2 PE=2 SV=1//0
evm.model.Contig1108.28	100.268	1650.07	-4.0406	8.5141e-05	0.0045271	--	-//-
evm.model.Contig1112.5	0.577578	363.785	-9.2989	0.00058441	0.020743	--	-//-
evm.model.Contig1116.18	39.3096	264.145	-2.7484	8.1547e-05	0.0044	--	-//-
evm.model.Contig1117.37	150.75	1492.46	-3.3075	0.0011762	0.035921	--	sp|P51091|LDOX_MALDO Leucoanthocyanidin dioxygenase OS=Malus domestica GN=ANS PE=2 SV=1//3.74005e-73
evm.model.Contig1117.69	23.0683	737.311	-4.9983	4.6488e-15	3.4652e-12	--	sp|Q9U9P7|PITC1_DROME Cytoplasmic phosphatidylinositol transfer protein 1 OS=Drosophila melanogaster GN=rdgBbeta PE=2 SV=1//3.76266e-33
evm.model.Contig1125.105	19.2429	501.12	-4.7028	5.7324e-12	2.3544e-09	--	-//-
evm.model.Contig1125.115	11.7181	134.11	-3.5166	6.7952e-05	0.0037691	--	-//-
evm.model.Contig1125.14	152.213	12.5138	3.6045	0.00031301	0.012817	--	-//-
evm.model.Contig1125.35	323.939	1052.57	-1.7001	0.00099899	0.031745	--	-//-
evm.model.Contig1125.68	707.449	109.908	2.6863	2.4038e-06	0.00022766	--	-//-
evm.model.Contig1125.73	1172.88	5898.61	-2.3303	3.9239e-05	0.002393	--	sp|Q38954|PHT21_ARATH Inorganic phosphate transporter 2-1, chloroplastic OS=Arabidopsis thaliana GN=PHT2-1 PE=1 SV=1//0
evm.model.Contig1125.93	469.307	1556.19	-1.7294	0.00060673	0.02146	--	sp|Q9C9V6|Y1790_ARATH BTB/POZ domain-containing protein At1g67900 OS=Arabidopsis thaliana GN=At1g67900 PE=1 SV=1//2.93099e-144
evm.model.Contig1127.14	48.496	492.95	-3.3455	5.886e-08	9.4767e-06	--	sp|B9X287|C7346_ORYSJ Cytochrome P450 734A6 OS=Oryza sativa subsp. japonica GN=CYP734A6 PE=2 SV=1//4.72283e-89
evm.model.Contig113.188	316.923	84.6285	1.9049	0.0015894	0.045339	--	sp|Q7XM31|RDR2_ORYSJ Probable RNA-dependent RNA polymerase 2 OS=Oryza sativa subsp. japonica GN=RDR2 PE=2 SV=1//0
evm.model.Contig113.20	115.247	753.632	-2.7091	0.00080708	0.026848	--	sp|Q5ZKQ6|DPOE2_CHICK DNA polymerase epsilon subunit 2 OS=Gallus gallus GN=POLE2 PE=2 SV=1//6.2074e-93
evm.model.Contig113.223	95.9963	464.805	-2.2756	7.8476e-05	0.0042678	--	sp|Q9FIK0|PFKA2_ARATH ATP-dependent 6-phosphofructokinase 2 OS=Arabidopsis thaliana GN=PFK2 PE=1 SV=1//0
evm.model.Contig113.91	327.683	19.3286	4.0835	0.00020209	0.0090183	--	sp|Q42982|4CL2_ORYSJ Probable 4-coumarate--CoA ligase 2 OS=Oryza sativa subsp. japonica GN=4CL2 PE=2 SV=2//0
evm.model.Contig113.92	244.374	7777.99	-4.9922	9.1731e-19	1.0256e-15	--	sp|Q9C6T2|PPR68_ARATH Pentatricopeptide repeat-containing protein At1g31920 OS=Arabidopsis thaliana GN=PCMP-H11 PE=2 SV=1//0
evm.model.Contig1134.24	2328.58	657.34	1.8247	0.00021398	0.0094028	--	sp|Q3ECH2|Y1670_ARATH Probable receptor-like protein kinase At1g67000 OS=Arabidopsis thaliana GN=At1g67000 PE=2 SV=2//2.0218e-100
evm.model.Contig1134.25	1092.49	264.591	2.0458	0.00013113	0.0063978	--	sp|Q3ECH2|Y1670_ARATH Probable receptor-like protein kinase At1g67000 OS=Arabidopsis thaliana GN=At1g67000 PE=2 SV=2//1.05277e-90
evm.model.Contig1137.16	37.9272	318.966	-3.0721	3.1888e-06	0.00028844	--	-//-
evm.model.Contig1137.31	174.678	9.47324	4.2047	1.2844e-06	0.00013428	--	sp|Q9SGU2|SAU71_ARATH Auxin-responsive protein SAUR71 OS=Arabidopsis thaliana GN=SAUR71 PE=2 SV=1//1.61365e-12
evm.model.Contig1137.7	65.7354	355.613	-2.4356	0.0016706	0.047155	--	sp|O04487|EF1G1_ARATH Probable elongation factor 1-gamma 1 OS=Arabidopsis thaliana GN=At1g09640 PE=2 SV=1//7.06628e-20
evm.model.Contig1139.25	2370.15	11195.1	-2.2398	4.6402e-06	0.00039073	--	sp|Q8LFV3|CDF3_ARATH Cyclic dof factor 3 OS=Arabidopsis thaliana GN=CDF3 PE=1 SV=2//3.12189e-63
evm.model.Contig1139.5	1446.37	303.684	2.2518	0.0014425	0.042164	--	-//-
evm.model.Contig1145.51	5164.91	1440.99	1.8417	0.00010103	0.0051786	--	sp|Q3ECP7|ERDL5_ARATH Sugar transporter ERD6-like 5 OS=Arabidopsis thaliana GN=At1g54730 PE=2 SV=2//8.3167e-175
evm.model.Contig116.40	1913.99	453.44	2.0776	4.634e-05	0.0027374	--	sp|Q9LH39|PHSD_ARATH Probable polyamine transporter At3g19553 OS=Arabidopsis thaliana GN=At3g19553 PE=3 SV=1//1.52034e-162
evm.model.Contig1170.1	12824.5	29.2916	8.7742	5.8589e-41	2.3583e-36	--	sp|Q94DH3|PCL1_ORYSJ Transcription factor PCL1 OS=Oryza sativa subsp. japonica GN=PCL1 PE=2 SV=1//4.65983e-66
evm.model.Contig1178.55	139.545	1453.16	-3.3804	0.00044498	0.016897	--	-//-
evm.model.Contig1187.1	10.2554	166.127	-4.0178	1.9455e-06	0.00019288	--	sp|Q9SUF1|WTR31_ARATH WAT1-related protein At4g08290 OS=Arabidopsis thaliana GN=At4g08290 PE=2 SV=1//1.02999e-73
evm.model.Contig1190.18	5644.65	2068.33	1.4484	0.0017264	0.048323	--	sp|Q64M78|OML4_ORYSJ Protein MEI2-like 4 OS=Oryza sativa subsp. japonica GN=ML4 PE=2 SV=1//0
evm.model.Contig1196.2	72.3413	1671.44	-4.5301	1.455e-07	2.0623e-05	--	sp|Q07764|HVA22_HORVU Protein HVA22 OS=Hordeum vulgare GN=HVA22 PE=2 SV=1//3.96562e-46
evm.model.Contig1196.27	10118.4	34931.1	-1.7875	0.00014669	0.0070542	--	sp|Q7XSQ9|PIP12_ORYSJ Probable aquaporin PIP1-2 OS=Oryza sativa subsp. japonica GN=PIP1-2 PE=2 SV=3//0
evm.model.Contig120.106	525.428	154.128	1.7694	0.0016905	0.047618	--	sp|Q9LKA5|MORF8_ARATH Multiple organellar RNA editing factor 8, chloroplastic/mitochondrial OS=Arabidopsis thaliana GN=MORF8 PE=1 SV=1//1.14238e-50
evm.model.Contig120.28	54.1168	272.645	-2.3329	0.00084332	0.02771	--	sp|Q9S9P3|FDM1_ARATH Factor of DNA methylation 1 OS=Arabidopsis thaliana GN=FDM1 PE=1 SV=1//9.42653e-141
evm.model.Contig1202.29	883.614	183.001	2.2716	3.6972e-05	0.0022841	--	sp|Q9SHC8|VAP12_ARATH Vesicle-associated protein 1-2 OS=Arabidopsis thaliana GN=PVA12 PE=1 SV=1//4.81919e-23
evm.model.Contig1205.22	12354.6	542.238	4.51	7.6213e-10	1.8936e-07	--	sp|P84516|PER1_SORBI Cationic peroxidase SPC4 OS=Sorghum bicolor GN=Sb03g046810 PE=1 SV=2//7.40852e-130
evm.model.Contig1205.23	641.364	1.61017	8.6378	7.5801e-06	0.00059359	--	sp|P84516|PER1_SORBI Cationic peroxidase SPC4 OS=Sorghum bicolor GN=Sb03g046810 PE=1 SV=2//5.90706e-137
evm.model.Contig1213.52	158.852	1058.98	-2.7369	5.0766e-07	6.118e-05	--	-//-
evm.model.Contig1216.28	2500.45	26711.6	-3.4172	2.0003e-11	7.2535e-09	--	sp|Q9LV93|AB5F_ARATH ABC transporter F family member 5 OS=Arabidopsis thaliana GN=ABCF5 PE=2 SV=1//0
evm.model.Contig122.101	660.253	4243.29	-2.6841	5.6804e-08	9.1824e-06	--	-//-
evm.model.Contig122.124	257.768	20122.6	-6.2866	3.1709e-08	5.5014e-06	--	sp|Q8GSM2|LOX23_HORVU Lipoxygenase 2.3, chloroplastic OS=Hordeum vulgare GN=LOX2.3 PE=1 SV=1//0
evm.model.Contig122.5	17431.3	4213.91	2.0484	1.7925e-05	0.001244	--	sp|Q8L7L5|AHL11_ARATH AT-hook motif nuclear-localized protein 11 OS=Arabidopsis thaliana GN=AHL11 PE=2 SV=1//1.10383e-25
evm.model.Contig122.6	362.147	3258.03	-3.1694	1.5196e-09	3.4953e-07	--	sp|O23814|GPX4_SPIOL Probable phospholipid hydroperoxide glutathione peroxidase OS=Spinacia oleracea PE=2 SV=1//2.7783e-91
evm.model.Contig122.66	5576.39	872.555	2.676	3.9506e-05	0.0024057	--	sp|Q58629|Y1232_METJA Uncharacterized protein MJ1232 OS=Methanocaldococcus jannaschii (strain ATCC 43067 / DSM 2661 / JAL-1 / JCM 10045 / NBRC 100440) GN=MJ1232 PE=3 SV=1//6.4898e-12
evm.model.Contig122.89	183.035	28.0323	2.707	0.00044635	0.016933	--	sp|Q39214|RPM1_ARATH Disease resistance protein RPM1 OS=Arabidopsis thaliana GN=RPM1 PE=1 SV=1//1.50606e-52
evm.model.Contig122.99	4258.21	13498.1	-1.6644	0.00054089	0.019491	--	sp|Q9C5U0|AHK4_ARATH Histidine kinase 4 OS=Arabidopsis thaliana GN=AHK4 PE=1 SV=1//0
evm.model.Contig1224.6	180.606	646.909	-1.8407	0.00062282	0.021933	--	sp|O64477|Y2913_ARATH G-type lectin S-receptor-like serine/threonine-protein kinase At2g19130 OS=Arabidopsis thaliana GN=At2g19130 PE=2 SV=1//0
evm.model.Contig123.17	1566.75	252.676	2.6324	0.00011127	0.0056123	--	sp|Q9FTA0|GEML4_ARATH GEM-like protein 4 OS=Arabidopsis thaliana GN=At5g08350 PE=2 SV=1//3.00888e-60
evm.model.Contig1231.9	11352.4	810.2	3.8086	2.6331e-13	1.4518e-10	--	sp|Q9AWL7|GIGAN_ORYSJ Protein GIGANTEA OS=Oryza sativa subsp. japonica GN=GI PE=2 SV=2//0
evm.model.Contig1236.5	64.8453	0	Inf	0.00021281	0.009382	--	-//-
evm.model.Contig1237.27	7645.09	1515.34	2.3349	2.4546e-06	0.00023138	--	sp|Q9XJ29|ASA2_ORYSJ Anthranilate synthase alpha subunit 2, chloroplastic OS=Oryza sativa subsp. japonica GN=OsASA2 PE=1 SV=1//0
evm.model.Contig1237.41.1	28016.8	2730.61	3.359	3.5318e-11	1.1652e-08	--	-//-
evm.model.Contig124.141	7824.13	1503.53	2.3796	2.262e-05	0.001515	--	sp|F8WKW1|UGT2_GARJA 7-deoxyloganetin glucosyltransferase OS=Gardenia jasminoides GN=UGT85A24 PE=1 SV=1//0
evm.model.Contig124.142	948.583	267.18	1.828	0.00049092	0.018179	--	sp|F8WKW1|UGT2_GARJA 7-deoxyloganetin glucosyltransferase OS=Gardenia jasminoides GN=UGT85A24 PE=1 SV=1//0
evm.model.Contig124.69	821.872	3807.61	-2.2119	3.2419e-06	0.00029258	--	sp|Q9SNN0|SPE1_ORYSJ Arginine decarboxylase 1 OS=Oryza sativa subsp. japonica GN=ADC1 PE=1 SV=1//0
evm.model.Contig124.92	450.973	2835.17	-2.6523	1.0077e-07	1.531e-05	--	sp|P40267|H1_SOLPN Histone H1 OS=Solanum pennellii PE=2 SV=1//1.04585e-17
evm.model.Contig124.97	1557.14	6918.38	-2.1515	9.5486e-06	0.00072654	--	sp|Q9LQ10|1A110_ARATH Probable aminotransferase ACS10 OS=Arabidopsis thaliana GN=ACS10 PE=1 SV=1//0
evm.model.Contig125.19	77.0838	975.265	-3.6613	3.2875e-08	5.6548e-06	--	-//-
evm.model.Contig1254.64	377.201	6714.15	-4.1538	5.4838e-15	3.9416e-12	--	sp|Q6DW74|DGDG1_LOTJA Digalactosyldiacylglycerol synthase 1, chloroplastic OS=Lotus japonicus GN=DGD1 PE=2 SV=1//0
evm.model.Contig126.137	103.683	1136.78	-3.4547	9.4735e-10	2.2697e-07	--	sp|Q3UDW8|HGNAT_MOUSE Heparan-alpha-glucosaminide N-acetyltransferase OS=Mus musculus GN=Hgsnat PE=1 SV=2//1.15004e-26
evm.model.Contig126.153	66.3568	5.28413	3.6505	0.0017456	0.048693	--	-//-
evm.model.Contig126.211	1072.82	258.933	2.0508	0.00010882	0.0055097	--	-//-
evm.model.Contig126.256	2148.39	700.96	1.6159	0.0010523	0.033039	--	sp|Q9LZA6|SDP1_ARATH Triacylglycerol lipase SDP1 OS=Arabidopsis thaliana GN=SDP1 PE=1 SV=1//0
evm.model.Contig126.260	99.4703	1281.8	-3.6878	7.7283e-06	0.00060402	--	-//-
evm.model.Contig126.271	0.374159	130.789	-8.4494	0.00025672	0.010911	--	-//-
evm.model.Contig126.279	4327.75	775.267	2.4809	6.3191e-07	7.33e-05	--	sp|P27806|H1_WHEAT Histone H1 OS=Triticum aestivum PE=2 SV=2//3.85906e-21
evm.model.Contig126.291	5564.76	1398.94	1.992	3.5975e-05	0.002245	--	sp|Q9LMX4|PPA1_ARATH Probable inactive purple acid phosphatase 1 OS=Arabidopsis thaliana GN=PAP1 PE=2 SV=1//0
evm.model.Contig126.351	22.7464	169.743	-2.8996	0.00018564	0.0084718	--	sp|Q6VBB2|HFA2B_ORYSJ Heat stress transcription factor A-2b OS=Oryza sativa subsp. japonica GN=HSFA2B PE=2 SV=1//3.3614e-176
evm.model.Contig126.433	529.955	2026	-1.9347	0.00012459	0.0061268	--	-//-
evm.model.Contig126.444	350.412	1369.79	-1.9668	0.00013334	0.0064898	--	sp|Q43503|LCYB_SOLLC Lycopene beta cyclase, chloroplastic OS=Solanum lycopersicum GN=LCY1 PE=1 SV=1//9.41574e-167
evm.model.Contig126.48	3194.3	639.3	2.3209	2.1865e-06	0.00021005	--	sp|P42730|CLPB1_ARATH Chaperone protein ClpB1 OS=Arabidopsis thaliana GN=CLPB1 PE=1 SV=2//2.37864e-07
evm.model.Contig126.66	670.179	2479.14	-1.8872	0.00014833	0.0071245	--	sp|F4HT41|SAMC2_ARATH Probable S-adenosylmethionine carrier 2, chloroplastic OS=Arabidopsis thaliana GN=SAMC2 PE=2 SV=1//6.54638e-27
evm.model.Contig1262.20	19.7721	455.319	-4.5253	1.8921e-05	0.0013018	--	sp|Q9LU21|PNSB3_ARATH Photosynthetic NDH subunit of subcomplex B 3, chloroplastic OS=Arabidopsis thaliana GN=PNSB3 PE=2 SV=1//5.38316e-31
evm.model.Contig1264.45	223.543	0.71474	8.2889	2.885e-14	1.8432e-11	--	-//-
evm.model.Contig1264.46	256.263	4.76905	5.7478	2.1328e-11	7.6649e-09	--	-//-
evm.model.Contig1264.48	65.6326	2.93321	4.4839	0.0017484	0.048735	--	-//-
evm.model.Contig1266.5	1707.79	453.191	1.9139	0.00015435	0.0073712	--	sp|Q9SV43|PLP7_ARATH Patatin-like protein 7 OS=Arabidopsis thaliana GN=PLP7 PE=2 SV=1//4.15811e-135
evm.model.Contig1266.8	157.772	7.10057	4.4738	7.6058e-07	8.5753e-05	--	-//-
evm.model.Contig128.103	39.3108	1485.01	-5.2394	0.0016647	0.047056	--	sp|Q55CU8|RSC5_DICDI Random slug protein 5 OS=Dictyostelium discoideum GN=rsc5 PE=2 SV=1//3.04362e-22
evm.model.Contig128.181	4098.18	19703	-2.2654	3.0229e-06	0.00027653	--	sp|Q9FDX8|HD1_ORYSJ Zinc finger protein HD1 OS=Oryza sativa subsp. japonica GN=HD1 PE=2 SV=1//1.85034e-29
evm.model.Contig128.182	302.827	0	Inf	5.3491e-15	3.9147e-12	--	-//-
evm.model.Contig128.25	837.31	228.015	1.8766	0.0003245	0.013224	--	sp|Q652A8|UGE3_ORYSJ UDP-glucose 4-epimerase 3 OS=Oryza sativa subsp. japonica GN=UGE-3 PE=2 SV=1//0
evm.model.Contig128.30	4256.32	637.714	2.7386	1.071e-06	0.00011526	--	sp|Q94A65|STR14_ARATH Rhodanese-like domain-containing protein 14, chloroplastic OS=Arabidopsis thaliana GN=At4g27700 PE=2 SV=1//9.06615e-84
evm.model.Contig128.94	483.747	6508.66	-3.75	3.8257e-06	0.00033695	--	sp|Q9LYU8|AK1_ARATH Aspartokinase 1, chloroplastic OS=Arabidopsis thaliana GN=AK1 PE=1 SV=1//0
evm.model.Contig1283.27	0.374159	52.8096	-7.141	0.00049834	0.018351	--	-//-
evm.model.Contig1286.8	2143.67	96.2032	4.4779	2.4056e-09	5.3202e-07	--	-//-
evm.model.Contig1289.72	834.992	120.708	2.7902	1.574e-07	2.1999e-05	--	sp|Q6Z7H3|CCT12_ORYSJ Cyclin-T1-2 OS=Oryza sativa subsp. japonica GN=CYCT1_2 PE=2 SV=2//0
evm.model.Contig130.9.1	1785.11	6747.88	-1.9184	0.00024399	0.010481	--	sp|Q5ZI67|NHLC2_CHICK NHL repeat-containing protein 2 OS=Gallus gallus GN=NHLRC2 PE=2 SV=1//7.74194e-143
evm.model.Contig1312.1	17.6478	266.507	-3.9166	1.1521e-07	1.7049e-05	--	sp|P51110|DFRA_VITVI Dihydroflavonol-4-reductase OS=Vitis vinifera GN=DFR PE=1 SV=1//1.182e-47
evm.model.Contig1317.4	911.764	5709.92	-2.6467	1.2708e-07	1.8387e-05	--	-//-
evm.model.Contig1323.18	12487	535.988	4.5421	2.2616e-17	2.2203e-14	--	sp|Q9SSE5|COL9_ARATH Zinc finger protein CONSTANS-LIKE 9 OS=Arabidopsis thaliana GN=COL9 PE=2 SV=1//4.33109e-82
evm.model.Contig133.14	342.599	1092.21	-1.6727	0.0012289	0.037291	--	-//-
evm.model.Contig1330.24	631.462	2193.57	-1.7965	0.00017768	0.0081826	--	sp|Q9LX66|HERK_ARATH Receptor-like protein kinase HERK 1 OS=Arabidopsis thaliana GN=HERK1 PE=1 SV=1//0
evm.model.Contig1330.36	660.453	26.0991	4.6614	4.8821e-13	2.4564e-10	--	sp|Q10N44|IN21A_ORYSJ Protein IN2-1 homolog A OS=Oryza sativa subsp. japonica GN=Os03g0283200 PE=2 SV=1//7.33623e-142
evm.model.Contig1336.16	5284.63	15682.1	-1.5692	0.00092214	0.029788	--	-//-
evm.model.Contig1336.21.1	712.242	3065.3	-2.1056	1.4168e-05	0.0010275	--	sp|Q9F234|AGL2_BACTQ Alpha-glucosidase 2 OS=Bacillus thermoamyloliquefaciens PE=3 SV=1//2.3486e-122
evm.model.Contig1336.28	15.2187	188.61	-3.6315	4.2263e-06	0.00036427	--	sp|Q0J185|ABAH3_ORYSJ Abscisic acid 8&apos;-hydroxylase 3 OS=Oryza sativa subsp. japonica GN=CYP707A7 PE=2 SV=1//0
evm.model.Contig1342.2	217.52	38.5647	2.4958	0.0004566	0.017273	--	sp|Q93ZH0|LYM1_ARATH LysM domain-containing GPI-anchored protein 1 OS=Arabidopsis thaliana GN=LYM1 PE=1 SV=1//7.82436e-103
evm.model.Contig1343.22	889.247	4002.9	-2.1704	8.9018e-06	0.00068346	--	sp|Q9SZ67|WRK19_ARATH Probable WRKY transcription factor 19 OS=Arabidopsis thaliana GN=WRKY19 PE=2 SV=1//3.47675e-42
evm.model.Contig1348.4	531.896	2057.73	-1.9518	0.0014679	0.042692	--	sp|Q9SLZ0|PCKA_MAIZE Phosphoenolpyruvate carboxykinase [ATP] OS=Zea mays PE=2 SV=1//0
evm.model.Contig1365.5	2354.19	9614.08	-2.0299	3.7992e-05	0.0023347	--	sp|P04635|LIP_STAHY Lipase OS=Staphylococcus hyicus GN=lip PE=1 SV=1//5.91283e-25
evm.model.Contig1367.16	5.96487	2371.1	-8.6348	2.0881e-34	1.6809e-30	--	sp|F4KGY6|RVE1_ARATH Protein REVEILLE 1 OS=Arabidopsis thaliana GN=RVE1 PE=2 SV=1//2.15097e-32
evm.model.Contig1367.9	181.966	932.946	-2.3581	1.7169e-05	0.0012082	--	-//-
evm.model.Contig1388.25	1153.47	292.946	1.9773	0.00016507	0.0077709	--	sp|Q39134|AAP3_ARATH Amino acid permease 3 OS=Arabidopsis thaliana GN=AAP3 PE=1 SV=2//0
evm.model.Contig1390.44	5454.22	26.8511	7.6663	1.2745e-07	1.8387e-05	--	sp|Q6YV88|C71Z7_ORYSJ Ent-cassadiene C2-hydroxylase OS=Oryza sativa subsp. japonica GN=CYP71Z7 PE=1 SV=1//5.96666e-134
evm.model.Contig1390.45	1631.71	4.54998	8.4863	2.2426e-10	6.2254e-08	--	sp|D5JBX1|GAO_BARSP Germacrene A oxidase OS=Barnadesia spinosa PE=1 SV=1//1.54839e-125
evm.model.Contig1390.76	1044.9	164.736	2.6651	0.00065375	0.022744	--	sp|O65857|GSTF1_ORYSJ Probable glutathione S-transferase GSTF1 OS=Oryza sativa subsp. japonica GN=GSTF1 PE=1 SV=2//5.52412e-130
evm.model.Contig1390.77	1146.31	73.3213	3.9666	1.4774e-05	0.0010559	--	sp|O65857|GSTF1_ORYSJ Probable glutathione S-transferase GSTF1 OS=Oryza sativa subsp. japonica GN=GSTF1 PE=1 SV=2//6.47017e-126
evm.model.Contig1396.3	1215.51	106.979	3.5062	2.2263e-07	2.997e-05	--	sp|F4IPI4|STR17_ARATH Rhodanese-like domain-containing protein 17 OS=Arabidopsis thaliana GN=STR17 PE=2 SV=1//1.9445e-22
evm.model.Contig1397.1	3976.04	582.545	2.7709	0.0009334	0.030032	--	sp|Q8H102|BH128_ARATH Transcription factor bHLH128 OS=Arabidopsis thaliana GN=BHLH128 PE=1 SV=1//7.10041e-38
evm.model.Contig1400.32	441.72	104.419	2.0807	0.0005111	0.018698	--	sp|Q9BYX2|TBD2A_HUMAN TBC1 domain family member 2A OS=Homo sapiens GN=TBC1D2 PE=1 SV=3//5.04175e-51
evm.model.Contig1400.44	0	56.5828	#NAME?	0.00131	0.039059	--	-//-
evm.model.Contig1406.12	8324.16	751.742	3.469	1.3753e-11	5.0787e-09	--	-//-
evm.model.Contig1411.12	528.861	114.019	2.2136	0.00020003	0.008946	--	sp|P46420|GSTF4_MAIZE Glutathione S-transferase 4 OS=Zea mays GN=GST4 PE=1 SV=2//1.99525e-105
evm.model.Contig1414.42	1916.8	608.861	1.6545	0.00073996	0.025092	--	-//-
evm.model.Contig1424.40	2867.41	9970.44	-1.7979	0.00010773	0.0054611	--	sp|Q8L6H7|SFR2_ORYSJ Beta-glucosidase-like SFR2, chloroplastic OS=Oryza sativa subsp. japonica GN=SFR2 PE=2 SV=1//0
evm.model.Contig1433.13	941.002	99.5326	3.241	9.1483e-09	1.7452e-06	--	sp|Q1EHT7|C3H4_ORYSJ Zinc finger CCCH domain-containing protein 4 OS=Oryza sativa subsp. japonica GN=Os01g0256800 PE=2 SV=1//0
evm.model.Contig1438.27	1941.99	9.17238	7.726	2.811e-30	1.3098e-26	--	sp|Q84ZW8|ACSS_MAIZE Acyclic sesquiterpene synthase OS=Zea mays GN=TPS1 PE=1 SV=1//0
evm.model.Contig1446.1	877.227	2650.8	-1.5954	0.00080982	0.026894	--	sp|P47927|AP2_ARATH Floral homeotic protein APETALA 2 OS=Arabidopsis thaliana GN=AP2 PE=1 SV=1//4.5587e-82
evm.model.Contig145.4	673.253	3965.13	-2.5581	2.921e-07	3.7445e-05	--	sp|Q93ZL5|CDF2_ARATH Cyclic dof factor 2 OS=Arabidopsis thaliana GN=CDF2 PE=1 SV=2//1.46372e-62
evm.model.Contig145.8	5300.13	30.7656	7.4286	2.2221e-32	1.2777e-28	--	sp|Q6Z4N3|TRL11_ORYSJ Thioredoxin-like 1-1, chloroplastic OS=Oryza sativa subsp. japonica GN=Os07g0684100 PE=2 SV=1//2.15867e-130
evm.model.Contig1477.23	62.4671	528.029	-3.0795	2.5691e-07	3.3794e-05	--	-//-
evm.model.Contig1477.7	11.1302	121.341	-3.4465	8.2989e-05	0.0044538	--	sp|Q9SCU5|WNK5_ARATH Probable serine/threonine-protein kinase WNK5 OS=Arabidopsis thaliana GN=WNK5 PE=1 SV=2//8.61308e-12
evm.model.Contig1484.18	69.2833	356.61	-2.3638	0.00028479	0.011879	--	sp|P34913|HYES_HUMAN Bifunctional epoxide hydrolase 2 OS=Homo sapiens GN=EPHX2 PE=1 SV=2//6.48862e-44
evm.model.Contig1494.72	0	34.9286	#NAME?	0.00090184	0.029362	--	-//-
evm.model.Contig1499.6	193.221	939.317	-2.2814	2.4979e-05	0.0016483	--	sp|Q6NKW9|E138_ARATH Glucan endo-1,3-beta-glucosidase 8 OS=Arabidopsis thaliana GN=At1g64760 PE=1 SV=2//0
evm.model.Contig1502.7	1173.87	4104.92	-1.8061	0.00015766	0.00751	--	sp|P41347|FTRC_MAIZE Ferredoxin-thioredoxin reductase catalytic chain, chloroplastic OS=Zea mays GN=FTRC PE=2 SV=1//8.14135e-79
evm.model.Contig1514.15	272.421	1183.91	-2.1196	3.5754e-05	0.0022347	--	sp|Q7Z9I2|YCP9_SCHPO Uncharacterized oxidoreductase C663.09c OS=Schizosaccharomyces pombe (strain 972 / ATCC 24843) GN=SPCC663.09c PE=3 SV=1//6.87726e-29
evm.model.Contig1514.54	770.932	24.0485	5.0026	2.1312e-06	0.00020658	--	sp|O23791|BROM1_ANACO Fruit bromelain OS=Ananas comosus PE=1 SV=1//2.60977e-77
evm.model.Contig1514.63	1477.01	379.901	1.959	0.00016645	0.0078087	--	sp|Q8LL69|DBNBT_TAXCA 3&apos;-N-debenzoyl-2&apos;-deoxytaxol N-benzoyltransferase OS=Taxus canadensis GN=TAX10 PE=1 SV=1//3.86386e-55
evm.model.Contig152.59	11.3506	141.931	-3.6443	4.0243e-05	0.0024395	--	sp|Q9LM15|RA213_ARATH Ethylene-responsive transcription factor RAP2-13 OS=Arabidopsis thaliana GN=RAP2-13 PE=1 SV=1//2.54608e-29
evm.model.Contig152.64	1149.15	3307.67	-1.5252	0.0015494	0.044451	--	sp|Q9SYX2|SPA1_ARATH Protein SUPPRESSOR OF PHYA-105 1 OS=Arabidopsis thaliana GN=SPA1 PE=1 SV=1//0
evm.model.Contig152.69	183.143	1211.06	-2.7252	3.1253e-07	3.9435e-05	--	sp|Q40784|AAPC_CENCI Putative glucose-6-phosphate 1-epimerase OS=Cenchrus ciliaris PE=2 SV=1//1.14569e-142
evm.model.Contig153.22	680.46	5799.38	-3.0913	1.7899e-07	2.4673e-05	--	-//-
evm.model.Contig153.24	8032.47	1164.88	2.7857	3.2584e-05	0.0020654	--	sp|Q9LY61|HSPR1_ARATH Nematode resistance protein-like HSPRO1 OS=Arabidopsis thaliana GN=HSPRO1 PE=1 SV=1//1.43854e-105
evm.model.Contig153.36	427.339	9158.84	-4.4217	2.1523e-16	1.9251e-13	--	sp|C0SVM5|BBX19_ARATH B-box zinc finger protein 19 OS=Arabidopsis thaliana GN=BBX19 PE=2 SV=1//3.56299e-71
evm.model.Contig154.140	8564.44	48510.9	-2.5019	2.6672e-07	3.4856e-05	--	sp|Q10AZ4|ACT3_ORYSJ Actin-3 OS=Oryza sativa subsp. japonica GN=ACT3 PE=2 SV=1//0
evm.model.Contig154.34	0	48.8368	#NAME?	2.2743e-05	0.0015206	--	-//-
evm.model.Contig154.41	342.963	1193.35	-1.7989	0.00046223	0.017437	--	sp|A8WFS8|PGAP3_DANRE Post-GPI attachment to proteins factor 3 OS=Danio rerio GN=pgap3 PE=2 SV=1//1.3266e-31
evm.model.Contig154.61	581.49	1796.3	-1.6272	0.001228	0.037291	--	sp|Q9LF97|Y3295_ARATH CBS domain-containing protein CBSCBSPB3 OS=Arabidopsis thaliana GN=CBSCBSPB3 PE=1 SV=1//0
evm.model.Contig154.71	1642.76	292.838	2.4879	2.1223e-06	0.00020634	--	sp|Q9LMI0|TPS7_ARATH Probable alpha,alpha-trehalose-phosphate synthase [UDP-forming] 7 OS=Arabidopsis thaliana GN=TPS7 PE=1 SV=1//0
evm.model.Contig154.73	632.263	2696.46	-2.0925	2.5252e-05	0.0016581	--	sp|Q9CAP8|LACS9_ARATH Long chain acyl-CoA synthetase 9, chloroplastic OS=Arabidopsis thaliana GN=LACS9 PE=2 SV=1//0
evm.model.Contig154.8	731.648	165.361	2.1455	0.0010503	0.033028	--	sp|P0CG89|H4_SOYBN Histone H4 OS=Glycine max PE=3 SV=1//1.17276e-52
evm.model.Contig1542.26	48.339	1217.33	-4.6544	8.5184e-15	6.0154e-12	--	sp|Q39214|RPM1_ARATH Disease resistance protein RPM1 OS=Arabidopsis thaliana GN=RPM1 PE=1 SV=1//3.19969e-93
evm.model.Contig1542.28	296.723	61.3044	2.2751	0.00046657	0.017486	--	sp|Q940P8|TCPB_ARATH T-complex protein 1 subunit beta OS=Arabidopsis thaliana GN=CCT2 PE=1 SV=1//0
evm.model.Contig1542.44	2234.77	321.644	2.7966	7.2207e-08	1.1353e-05	--	sp|Q9FLZ8|EDL2_ARATH EID1-like F-box protein 2 OS=Arabidopsis thaliana GN=EDL2 PE=2 SV=1//2.05089e-138
evm.model.Contig1542.58	921.626	267.341	1.7855	0.00062693	0.022055	--	sp|Q9ZQ70|WRKY3_ARATH Probable WRKY transcription factor 3 OS=Arabidopsis thaliana GN=WRKY3 PE=2 SV=1//6.39419e-13
evm.model.Contig1544.13	108.349	867.343	-3.0009	0.00015925	0.0075501	--	sp|P29383|AGL3_ARATH Agamous-like MADS-box protein AGL3 OS=Arabidopsis thaliana GN=AGL3 PE=2 SV=2//2.7267e-22
evm.model.Contig1544.21	216.832	1898.38	-3.1301	1.9142e-09	4.2805e-07	--	sp|Q5MAU8|PPA27_ARATH Probable inactive purple acid phosphatase 27 OS=Arabidopsis thaliana GN=PAP27 PE=2 SV=1//0
evm.model.Contig1544.24	1834.97	5138.53	-1.4856	0.0017807	0.049465	--	sp|Q9S850|SUOX_ARATH Sulfite oxidase OS=Arabidopsis thaliana GN=SOX PE=1 SV=1//0
evm.model.Contig1549.8	2.55725	79.3486	-4.9555	4.6677e-05	0.0027475	--	-//-
evm.model.Contig155.24	713.47	4763.4	-2.7391	3.8355e-08	6.4596e-06	--	-//-
evm.model.Contig1553.2	2285.39	13234	-2.5337	2.4564e-07	3.2631e-05	--	sp|Q9C9Q4|JAC1_ARATH J domain-containing protein required for chloroplast accumulation response 1 OS=Arabidopsis thaliana GN=JAC1 PE=1 SV=1//6.67668e-34
evm.model.Contig156.184	104.082	5.29739	4.2963	4.075e-05	0.0024628	--	-//-
evm.model.Contig156.208	1437.98	276.882	2.3767	8.0383e-06	0.0006237	--	-//-
evm.model.Contig1564.4	53418.7	4844.53	3.4629	5.6557e-12	2.3473e-09	--	sp|Q9LZP9|CP122_ARATH Calvin cycle protein CP12-2, chloroplastic OS=Arabidopsis thaliana GN=CP12-2 PE=1 SV=1//1.77197e-30
evm.model.Contig157.16	62.7927	436.501	-2.7973	9.672e-06	0.00073316	--	sp|Q9SND9|Y3028_ARATH Uncharacterized acetyltransferase At3g50280 OS=Arabidopsis thaliana GN=At3g50280 PE=3 SV=1//4.54543e-58
evm.model.Contig158.63	24.7343	3632.62	-7.1984	5.5587e-30	2.2374e-26	--	sp|Q9FN03|UVR8_ARATH Ultraviolet-B receptor UVR8 OS=Arabidopsis thaliana GN=UVR8 PE=1 SV=1//8.2762e-10
evm.model.Contig158.65	448.182	4371.15	-3.2859	3.0366e-06	0.00027716	--	sp|Q6Z9A3|GMPP3_ORYSJ Probable mannose-1-phosphate guanylyltransferase 3 OS=Oryza sativa subsp. japonica GN=Os08g0237200 PE=2 SV=1//0
evm.model.Contig160.13	0.374159	97.6674	-8.0281	1.7033e-07	2.356e-05	--	sp|P51091|LDOX_MALDO Leucoanthocyanidin dioxygenase OS=Malus domestica GN=ANS PE=2 SV=1//1.35985e-59
evm.model.Contig160.66	25.0851	161.493	-2.6866	0.0013911	0.040991	--	-//-
evm.model.Contig161.121	362.701	2813.47	-2.9555	7.3443e-09	1.4212e-06	--	sp|Q9LW57|PAP6_ARATH Probable plastid-lipid-associated protein 6, chloroplastic OS=Arabidopsis thaliana GN=PAP6 PE=1 SV=1//2.4214e-81
evm.model.Contig161.14	143.405	0	Inf	8.0981e-12	3.1044e-09	--	-//-
evm.model.Contig161.196	156.225	2521.4	-4.0125	1.067e-08	2.0069e-06	--	-//-
evm.model.Contig161.9	29.7279	0	Inf	0.0014618	0.042545	--	-//-
evm.model.Contig1618.20	4597.28	156.595	4.8757	2.2757e-12	1.0066e-09	--	sp|C5WYI7|CYNS_SORBI Cyanate hydratase OS=Sorghum bicolor GN=CYN PE=3 SV=1//1.36829e-82
evm.model.Contig1618.70	163.812	602.264	-1.8784	0.00075996	0.025598	--	-//-
evm.model.Contig162.33	137.526	18.8231	2.8691	0.00061567	0.021738	--	sp|Q8W4S4|VHAA3_ARATH V-type proton ATPase subunit a3 OS=Arabidopsis thaliana GN=VHA-a3 PE=1 SV=1//0
evm.model.Contig1626.4	45.0143	198.679	-2.142	0.0017864	0.049556	--	sp|Q0WQ41|IP5P7_ARATH Type IV inositol polyphosphate 5-phosphatase 7 OS=Arabidopsis thaliana GN=IP5P7 PE=1 SV=1//0
evm.model.Contig1627.2	618.016	1854.31	-1.5852	0.0016325	0.046308	--	sp|Q08448|YO059_YEAST Putative lipase YOR059C OS=Saccharomyces cerevisiae (strain ATCC 204508 / S288c) GN=YOR059C PE=1 SV=1//2.78689e-10
evm.model.Contig1627.35	185.454	1589.47	-3.0994	3.4862e-09	7.2707e-07	--	sp|P43309|PPO_MALDO Polyphenol oxidase, chloroplastic OS=Malus domestica PE=2 SV=1//1.98748e-145
evm.model.Contig1627.43	584.214	122.151	2.2578	0.00010113	0.0051786	--	-//-
evm.model.Contig1627.47	8456.87	2761.08	1.6149	0.00074097	0.025105	--	sp|Q0D5W6|SUI1_ORYSJ Protein translation factor SUI1 homolog OS=Oryza sativa subsp. japonica GN=GOS2 PE=3 SV=1//1.58336e-69
evm.model.Contig163.127	373.453	1263.57	-1.7585	0.0010923	0.03385	--	-//-
evm.model.Contig163.138	0	352.721	#NAME?	1.1384e-19	1.5274e-16	--	sp|Q9STE5|R13L2_ARATH Putative disease resistance RPP13-like protein 2 OS=Arabidopsis thaliana GN=RPP13L2 PE=3 SV=1//2.74666e-36
evm.model.Contig163.150	324.032	3457.15	-3.4154	3.7811e-11	1.2079e-08	--	sp|O81027|HMGCL_ARATH Hydroxymethylglutaryl-CoA lyase, mitochondrial OS=Arabidopsis thaliana GN=HMGCL PE=1 SV=2//2.04475e-145
evm.model.Contig163.197	10.8071	112.819	-3.384	0.00015994	0.0075736	--	sp|Q94BZ1|ZIFL1_ARATH Protein ZINC INDUCED FACILITATOR-LIKE 1 OS=Arabidopsis thaliana GN=ZIFL1 PE=2 SV=1//3.51707e-160
evm.model.Contig163.198	277.275	1045.07	-1.9142	0.00016902	0.0079108	--	sp|Q3EAQ5|PTR36_ARATH Probable peptide/nitrate transporter At3g43790 OS=Arabidopsis thaliana GN=ZIFL2 PE=2 SV=2//2.38302e-146
evm.model.Contig163.256	3.13203	135.558	-5.4357	1.1329e-07	1.6889e-05	--	-//-
evm.model.Contig163.6	9348.44	2924.64	1.6765	0.00051643	0.018812	--	sp|Q9LT96|Y5977_ARATH Probable leucine-rich repeat receptor-like protein kinase At5g49770 OS=Arabidopsis thaliana GN=At5g49770 PE=2 SV=1//0
evm.model.Contig163.84	236.797	54.2627	2.1256	0.0017386	0.048531	--	sp|F8WKW0|UGT1_GARJA Crocetin glucosyltransferase, chloroplastic OS=Gardenia jasminoides GN=UGT75L6 PE=1 SV=1//4.80897e-96
evm.model.Contig163.97	956.154	6109.92	-2.6758	6.4007e-08	1.0183e-05	--	sp|Q42569|C90A1_ARATH Cytochrome P450 90A1 OS=Arabidopsis thaliana GN=CYP90A1 PE=2 SV=1//0
evm.model.Contig1636.20	245.435	0.380782	9.3322	0.00012243	0.0060613	--	-//-
evm.model.Contig166.103	280.755	16.5795	4.0818	0.00067443	0.023362	--	sp|Q9LMP1|WAK2_ARATH Wall-associated receptor kinase 2 OS=Arabidopsis thaliana GN=WAK2 PE=1 SV=1//5.09343e-44
evm.model.Contig166.13	91.1838	606.833	-2.7344	4.5056e-05	0.0026733	--	sp|Q9LES3|AI5L2_ARATH ABSCISIC ACID-INSENSITIVE 5-like protein 2 OS=Arabidopsis thaliana GN=DPBF3 PE=1 SV=1//5.04342e-44
evm.model.Contig166.139	2484.73	2.63899	9.8789	1.1206e-22	2.2553e-19	--	-//-
evm.model.Contig166.148	1879.79	437.093	2.1046	4.6382e-05	0.0027374	--	-//-
evm.model.Contig166.150	63.7842	1145.87	-4.1671	8.9936e-05	0.0047259	--	sp|Q9SCS2|CAMK5_ARATH CDPK-related kinase 5 OS=Arabidopsis thaliana GN=CRK5 PE=2 SV=1//0
evm.model.Contig166.211	180.618	23.9931	2.9122	0.00023936	0.010349	--	sp|Q4R1I9|ANGLT_ROSHC Anthocyanidin 5,3-O-glucosyltransferase OS=Rosa hybrid cultivar GN=RhGT1 PE=2 SV=1//3.07952e-82
evm.model.Contig166.315	465.066	2331.49	-2.3257	3.8051e-06	0.00033694	--	-//-
evm.model.Contig166.325	44.04	321.697	-2.8688	1.4547e-05	0.0010437	--	sp|Q9LP24|Y1571_ARATH Probable leucine-rich repeat receptor-like protein kinase At1g35710 OS=Arabidopsis thaliana GN=At1g35710 PE=2 SV=1//5.01203e-33
evm.model.Contig166.352	140.608	517.252	-1.8792	0.00091175	0.029572	--	sp|B9F2L1|COAD2_ORYSJ Phosphopantetheine adenylyltransferase 2 OS=Oryza sativa subsp. japonica GN=Os02g0134000 PE=3 SV=1//5.27583e-86
evm.model.Contig166.39	1.78779	55.6911	-4.9612	0.0016158	0.045931	--	sp|Q9SWH5|FUT1_ARATH Galactoside 2-alpha-L-fucosyltransferase OS=Arabidopsis thaliana GN=FUT1 PE=1 SV=2//6.76759e-70
evm.model.Contig166.41	735.732	145.393	2.3392	0.0010813	0.033687	--	sp|B6TZ45|CNR1_MAIZE Cell number regulator 1 OS=Zea mays GN=CNR1 PE=2 SV=1//1.57125e-72
evm.model.Contig166.511	2487.94	241.732	3.3635	3.0157e-10	8.0387e-08	--	sp|Q8H0W0|LPA3_ARATH Protein LOW PSII ACCUMULATION 3, chloroplastic OS=Arabidopsis thaliana GN=LPA3 PE=1 SV=1//3.09097e-08
evm.model.Contig166.60	16934.5	2033.35	3.058	9.1325e-10	2.2012e-07	--	-//-
evm.model.Contig166.82	469.392	1388.51	-1.5647	0.0016278	0.046207	--	sp|Q8GXZ3|Y5102_ARATH Serine/threonine-protein kinase At5g01020 OS=Arabidopsis thaliana GN=At5g01020 PE=1 SV=1//1.21862e-139
evm.model.Contig168.106	1346.12	229.361	2.5531	1.3876e-06	0.00014284	--	sp|Q9LMX4|PPA1_ARATH Probable inactive purple acid phosphatase 1 OS=Arabidopsis thaliana GN=PAP1 PE=2 SV=1//0
evm.model.Contig168.39	261.204	44.9392	2.5391	0.00030513	0.012571	--	sp|Q9C7S5|PSYR1_ARATH Tyrosine-sulfated glycopeptide receptor 1 OS=Arabidopsis thaliana GN=PSYR1 PE=2 SV=1//0
evm.model.Contig168.40	1097.41	341.348	1.6848	0.0010375	0.032753	--	sp|Q9C7S5|PSYR1_ARATH Tyrosine-sulfated glycopeptide receptor 1 OS=Arabidopsis thaliana GN=PSYR1 PE=2 SV=1//0
evm.model.Contig1696.15	487.532	136.604	1.8355	0.0015587	0.044625	--	sp|Q66HG4|GALM_RAT Aldose 1-epimerase OS=Rattus norvegicus GN=Galm PE=1 SV=1//7.37537e-86
evm.model.Contig1699.11	186.074	4.56939	5.3477	3.4415e-09	7.2229e-07	--	-//-
evm.model.Contig1699.16	69.3837	0	Inf	8.0478e-07	8.9237e-05	--	-//-
evm.model.Contig17.15	321.893	13409.6	-5.3805	3.3787e-22	6.1817e-19	--	sp|Q5N8J1|SWT2B_ORYSJ Bidirectional sugar transporter SWEET2b OS=Oryza sativa subsp. japonica GN=SWEET2B PE=2 SV=1//7.11411e-124
evm.model.Contig170.4	3983.7	14310.4	-1.8449	7.0536e-05	0.0038946	--	sp|Q6AVG6|ISPH_ORYSJ 4-hydroxy-3-methylbut-2-enyl diphosphate reductase, chloroplastic OS=Oryza sativa subsp. japonica GN=ISPH PE=2 SV=1//0
evm.model.Contig170.58	739.817	230.604	1.6818	0.001446	0.042238	--	-//-
evm.model.Contig1701.26	1573.58	8156.59	-2.3739	1.013e-06	0.0001099	--	sp|Q653U3|ARFQ_ORYSJ Auxin response factor 17 OS=Oryza sativa subsp. japonica GN=ARF17 PE=2 SV=1//0
evm.model.Contig171.5	17423.9	125055	-2.8434	6.0874e-09	1.213e-06	--	sp|Q94B78|GCSP1_ARATH Glycine dehydrogenase (decarboxylating) 1, mitochondrial OS=Arabidopsis thaliana GN=GLDP1 PE=1 SV=2//0
evm.model.Contig171.57	5519.15	1529.83	1.8511	0.00017546	0.0081176	--	sp|Q9LDE3|FBK9_ARATH F-box/kelch-repeat protein At1g23390 OS=Arabidopsis thaliana GN=At1g23390 PE=2 SV=1//2.24636e-24
evm.model.Contig171.63	458.484	27.2993	4.0699	1.0329e-09	2.4456e-07	--	sp|Q94JG1|NRT23_ORYSJ High-affinity nitrate transporter 2.3 OS=Oryza sativa subsp. japonica GN=NRT2.3 PE=1 SV=1//0
evm.model.Contig1725.20	2269.38	62545.8	-4.7845	3.1583e-19	3.9726e-16	--	sp|Q5HZL9|HDHD3_XENLA Haloacid dehalogenase-like hydrolase domain-containing protein 3 OS=Xenopus laevis GN=hdhd3 PE=2 SV=1//1.98529e-17
evm.model.Contig1725.22	31.7544	473.877	-3.8995	1.4492e-09	3.3719e-07	--	sp|Q15021|CND1_HUMAN Condensin complex subunit 1 OS=Homo sapiens GN=NCAPD2 PE=1 SV=3//1.996e-43
evm.model.Contig1725.33	3604.17	115.067	4.9691	1.6545e-18	1.7525e-15	--	-//-
evm.model.Contig1725.7	0	71.5838	#NAME?	3.0253e-07	3.8658e-05	--	-//-
evm.model.Contig173.5	97.7905	2281.02	-4.5438	1.917e-06	0.00019099	--	sp|Q8GXG1|ASPGB_ARATH Probable isoaspartyl peptidase/L-asparaginase 2 OS=Arabidopsis thaliana GN=At3g16150 PE=2 SV=2//0
evm.model.Contig1739.6	562.012	2518.08	-2.1637	1.9294e-05	0.0013246	--	sp|Q6ZAL2|TPP6_ORYSJ Probable trehalose-phosphate phosphatase 6 OS=Oryza sativa subsp. japonica GN=TPP6 PE=2 SV=1//0
evm.model.Contig174.5	34.0733	402.826	-3.5634	0.00036588	0.014596	--	sp|Q9LUC6|C7A14_ARATH Cytochrome P450 72A14 OS=Arabidopsis thaliana GN=CYP72A14 PE=2 SV=1//0
evm.model.Contig174.8	15.1413	124.496	-3.0395	0.00047947	0.017804	--	sp|Q9LUC5|C7A15_ARATH Cytochrome P450 72A15 OS=Arabidopsis thaliana GN=CYP72A15 PE=2 SV=1//3.17935e-165
evm.model.Contig175.160	44566	261245	-2.5514	0.00035178	0.014159	--	sp|Q9XF89|CB5_ARATH Chlorophyll a-b binding protein CP26, chloroplastic OS=Arabidopsis thaliana GN=LHCB5 PE=1 SV=1//5.32103e-136
evm.model.Contig175.266	163.028	11.2778	3.8536	0.00038574	0.015148	--	sp|Q0WUU6|PLT4_ARATH Probable polyol transporter 4 OS=Arabidopsis thaliana GN=PLT4 PE=2 SV=1//0
evm.model.Contig175.427	186.202	999.662	-2.4246	6.6804e-06	0.00053671	--	-//-
evm.model.Contig176.2	2330.37	157.597	3.8862	1.0893e-13	6.5441e-11	--	-//-
evm.model.Contig1764.20	2698.8	11256.6	-2.0604	2.1878e-05	0.0014677	--	sp|Q9LHE9|MYO1_ARATH Myosin-1 OS=Arabidopsis thaliana GN=VIII-1 PE=1 SV=1//0
evm.model.Contig1764.5	78.4539	1196.94	-3.9314	1.0799e-11	4.1008e-09	--	-//-
evm.model.Contig177.2	369.907	5415.21	-3.8718	4.3553e-14	2.697e-11	--	sp|F4I9E1|NFD4_ARATH Protein NUCLEAR FUSION DEFECTIVE 4 OS=Arabidopsis thaliana GN=NFD4 PE=3 SV=1//9.85277e-59
evm.model.Contig177.3	361.968	1619.3	-2.1614	0.00028887	0.012012	--	sp|Q9SR86|AGT23_ARATH Alanine--glyoxylate aminotransferase 2 homolog 3, mitochondrial OS=Arabidopsis thaliana GN=At3g08860 PE=2 SV=1//0
evm.model.Contig1778.57	688.659	110.982	2.6335	4.5974e-06	0.00038794	--	sp|Q9XIR4|APO1_ARATH APO protein 1, chloroplastic OS=Arabidopsis thaliana GN=APO1 PE=2 SV=1//3.20423e-168
evm.model.Contig18.115	18.4979	148.094	-3.0011	0.00026004	0.011016	--	sp|Q9LRR4|R13L1_ARATH Putative disease resistance RPP13-like protein 1 OS=Arabidopsis thaliana GN=RPPL1 PE=3 SV=1//5.24467e-66
evm.model.Contig18.143	139.771	21.3607	2.71	0.0014472	0.042242	--	sp|Q9FG13|CXE15_ARATH Probable carboxylesterase 15 OS=Arabidopsis thaliana GN=CXE15 PE=2 SV=1//3.46408e-76
evm.model.Contig18.145	960.626	89.9258	3.4172	5.0288e-05	0.0029209	--	sp|Q9FG13|CXE15_ARATH Probable carboxylesterase 15 OS=Arabidopsis thaliana GN=CXE15 PE=2 SV=1//1.40926e-79
evm.model.Contig18.148	853.42	106.453	3.003	5.843e-05	0.0032893	--	sp|Q9FG13|CXE15_ARATH Probable carboxylesterase 15 OS=Arabidopsis thaliana GN=CXE15 PE=2 SV=1//1.83803e-65
evm.model.Contig18.183	0.279614	82.2046	-8.1996	2.496e-07	3.3048e-05	--	-//-
evm.model.Contig18.23	176.939	2645.88	-3.9024	4.325e-13	2.2318e-10	--	sp|Q9Y7K5|YGI3_SCHPO Uncharacterized WD repeat-containing protein C2A9.03 OS=Schizosaccharomyces pombe (strain 972 / ATCC 24843) GN=SPBC2A9.03 PE=3 SV=2//6.29475e-34
evm.model.Contig18.64	0	55.9832	#NAME?	6.4235e-06	0.00051918	--	sp|O80622|EXP15_ARATH Expansin-A15 OS=Arabidopsis thaliana GN=EXPA15 PE=2 SV=2//6.37483e-91
evm.model.Contig180.7	691.946	104.692	2.7245	0.00013135	0.0064007	--	sp|Q5CD17|NAC77_ORYSJ NAC domain-containing protein 77 OS=Oryza sativa subsp. japonica GN=NAC77 PE=2 SV=2//3.30779e-73
evm.model.Contig181.8	2954.09	385.37	2.9384	1.1124e-08	2.0729e-06	--	sp|Q99090|CPRF2_PETCR Light-inducible protein CPRF2 OS=Petroselinum crispum GN=CPRF2 PE=2 SV=2//1.16855e-37
evm.model.Contig182.57	6441.7	1173.85	2.4562	6.4343e-07	7.4208e-05	--	sp|Q9LP56|WRK65_ARATH Probable WRKY transcription factor 65 OS=Arabidopsis thaliana GN=WRKY65 PE=2 SV=1//1.50857e-34
evm.model.Contig182.63	416.15	89.7376	2.2133	0.00035968	0.014377	--	sp|Q9LV48|PERK1_ARATH Proline-rich receptor-like protein kinase PERK1 OS=Arabidopsis thaliana GN=PERK1 PE=2 SV=1//9.42079e-135
evm.model.Contig182.8	14882.4	5048.03	1.5598	0.0010075	0.031931	--	sp|P42736|RAP23_ARATH Ethylene-responsive transcription factor RAP2-3 OS=Arabidopsis thaliana GN=RAP2-3 PE=1 SV=2//2.31704e-23
evm.model.Contig184.1	67.4133	1163.97	-4.1099	0.00049777	0.018351	--	-//-
evm.model.Contig184.3	1319.19	10275.9	-2.9615	0.00042241	0.016239	--	sp|Q9LX31|GUN4C_ARATH Tetrapyrrole-binding protein, chloroplastic OS=Arabidopsis thaliana GN=GUN4 PE=1 SV=1//1.7317e-65
evm.model.Contig184.39	20573.2	1116.36	4.2039	1.4432e-15	1.1618e-12	--	-//-
evm.model.Contig1843.186	500.236	1581.14	-1.6603	0.00070781	0.024206	--	sp|Q5SRX1|TM1L2_MOUSE TOM1-like protein 2 OS=Mus musculus GN=Tom1l2 PE=2 SV=1//2.11799e-31
evm.model.Contig1850.7	134.346	3.23974	5.3739	1.4551e-07	2.0623e-05	--	sp|Q05968|PR1_HORVU Pathogenesis-related protein 1 OS=Hordeum vulgare PE=2 SV=1//3.68895e-53
evm.model.Contig1869.1	53.9565	1.98387	4.7654	0.00090991	0.029546	--	sp|O04249|STP7_ARATH Sugar transport protein 7 OS=Arabidopsis thaliana GN=STP7 PE=2 SV=1//0
evm.model.Contig1874.19	1482.21	417.902	1.8265	0.00039697	0.015513	--	sp|Q84QK0|OPR1_ORYSJ 12-oxophytodienoate reductase 1 OS=Oryza sativa subsp. japonica GN=OPR1 PE=2 SV=1//0
evm.model.Contig1875.22	5498.98	423.965	3.6971	1.537e-12	7.111e-10	--	sp|Q9XF63|ATL3_ARATH RING-H2 finger protein ATL3 OS=Arabidopsis thaliana GN=ATL3 PE=2 SV=1//5.47407e-20
evm.model.Contig1875.42	110.953	484.652	-2.127	0.00021397	0.0094028	--	sp|Q5KQN0|CAX2_ORYSJ Vacuolar cation/proton exchanger 2 OS=Oryza sativa subsp. japonica GN=CAX2 PE=2 SV=2//0
evm.model.Contig1875.63	210.801	23.7893	3.1475	2.5189e-05	0.0016567	--	-//-
evm.model.Contig190.114	321.459	1415.48	-2.1386	3.4093e-05	0.0021442	--	sp|Q93Z51|NIC4_ARATH Probable inactive nicotinamidase At3g16190 OS=Arabidopsis thaliana GN=At3g16190 PE=2 SV=1//8.82229e-67
evm.model.Contig190.118	169.399	682.458	-2.0103	0.00031172	0.012777	--	sp|Q2V4B9|PLST3_ARATH Probable plastidic glucose transporter 3 OS=Arabidopsis thaliana GN=At1g79820 PE=2 SV=2//0
evm.model.Contig190.173	362.422	1636.95	-2.1753	2.783e-05	0.0018067	--	-//-
evm.model.Contig190.176	111.952	561.226	-2.3257	5.6014e-05	0.0031935	--	sp|Q8L7E5|WIT1_ARATH WPP domain-interacting tail-anchored protein 1 OS=Arabidopsis thaliana GN=WIT1 PE=1 SV=2//2.01593e-74
evm.model.Contig190.39	1256.07	4029.7	-1.6818	0.00052394	0.019016	--	sp|Q8LDW8|GLO2D_ARATH Probable hydroxyacylglutathione hydrolase 2, chloroplast OS=Arabidopsis thaliana GN=GLX2-4 PE=2 SV=1//1.58359e-145
evm.model.Contig190.78	42.0363	346.589	-3.0435	4.4815e-06	0.00038217	--	sp|Q700D9|MYBF_ARATH Putative Myb family transcription factor At1g14600 OS=Arabidopsis thaliana GN=At1g14600 PE=2 SV=2//1.07421e-24
evm.model.Contig190.88	27398.8	3838.46	2.8355	7.0682e-09	1.3811e-06	--	sp|P29195|CAPP1_SORBI Phosphoenolpyruvate carboxylase 1 OS=Sorghum bicolor GN=PEPC PE=2 SV=1//0
evm.model.Contig1914.1	78.7966	376.937	-2.2581	0.00038432	0.015131	--	sp|Q56Y11|DDPS2_ARATH Dehydrodolichyl diphosphate synthase 2 OS=Arabidopsis thaliana GN=At5g58770 PE=2 SV=2//1.35996e-82
evm.model.Contig1915.5	22.326	279.943	-3.6483	3.1018e-07	3.9261e-05	--	sp|Q10PI6|LCAT1_ORYSJ Lecithin-cholesterol acyltransferase-like 1 OS=Oryza sativa subsp. japonica GN=Os03g0232800 PE=2 SV=1//1.74627e-89
evm.model.Contig1920.25	2175.73	539.783	2.011	6.3373e-05	0.0035446	--	-//-
evm.model.Contig194.3	69.821	1062.81	-3.9281	6.9789e-12	2.7526e-09	--	sp|Q9SZN7|HIP26_ARATH Heavy metal-associated isoprenylated plant protein 26 OS=Arabidopsis thaliana GN=HIPP26 PE=1 SV=1//8.54576e-48
evm.model.Contig194.34	2106.1	571.391	1.882	0.00018743	0.0085247	--	sp|A3BNA1|FLP5_ORYSJ Flowering-promoting factor 1-like protein 5 OS=Oryza sativa subsp. japonica GN=Os07g0671000 PE=3 SV=1//7.94239e-46
evm.model.Contig194.44	52.8489	0.333957	7.3061	5.7978e-05	0.003273	--	-//-
evm.model.Contig194.83	2.01637	336.521	-7.3828	8.3889e-17	7.6741e-14	--	sp|Q8VYW2|BAM9_ARATH Inactive beta-amylase 9 OS=Arabidopsis thaliana GN=BAM9 PE=2 SV=1//1.20138e-97
evm.model.Contig1945.2	239.397	16.6745	3.8437	2.6354e-05	0.0017192	--	-//-
evm.model.Contig195.12	4477.02	1562.2	1.519	0.0016935	0.047636	--	-//-
evm.model.Contig195.136	376.773	2264.51	-2.5874	5.5034e-05	0.0031421	--	sp|Q8GXJ4|GLR34_ARATH Glutamate receptor 3.4 OS=Arabidopsis thaliana GN=GLR3.4 PE=2 SV=2//0
evm.model.Contig195.189	13802.6	1825.12	2.9189	5.0542e-09	1.0274e-06	--	sp|Q9FNL7|PTR3_ARATH Protein NRT1/ PTR FAMILY 5.2 OS=Arabidopsis thaliana GN=NPF5.2 PE=2 SV=1//0
evm.model.Contig195.202	39.2374	769.339	-4.2933	3.7355e-12	1.6343e-09	--	-//-
evm.model.Contig195.206	255.382	1481.19	-2.536	4.9828e-07	6.0323e-05	--	sp|Q69L87|HAK22_ORYSJ Potassium transporter 22 OS=Oryza sativa subsp. japonica GN=HAK22 PE=2 SV=1//0
evm.model.Contig195.218	99.2479	4.07555	4.606	2.0337e-05	0.0013804	--	sp|Q69L99|LAC14_ORYSJ Laccase-14 OS=Oryza sativa subsp. japonica GN=LAC14 PE=3 SV=1//0
evm.model.Contig195.41	2470.2	186.636	3.7263	4.8851e-12	2.0918e-09	--	sp|O81905|SD18_ARATH Receptor-like serine/threonine-protein kinase SD1-8 OS=Arabidopsis thaliana GN=SD18 PE=1 SV=1//0
evm.model.Contig196.101	16.8457	205.642	-3.6097	3.5644e-06	0.00032024	--	-//-
evm.model.Contig196.130	1206.61	363.941	1.7292	0.00080957	0.026894	--	sp|Q2KIJ2|MET18_BOVIN Histidine protein methyltransferase 1 homolog OS=Bos taurus GN=METTL18 PE=2 SV=1//4.79228e-16
evm.model.Contig196.133	2911.36	959.953	1.6007	0.00083692	0.027593	--	sp|Q9LX30|GCN2_ARATH Probable serine/threonine-protein kinase GCN2 OS=Arabidopsis thaliana GN=GCN2 PE=2 SV=2//0
evm.model.Contig196.136	433.716	10777.7	-4.6352	0.00030074	0.012415	--	sp|Q96288|BBX24_ARATH B-box zinc finger protein 24 OS=Arabidopsis thaliana GN=BBX24 PE=1 SV=1//3.21117e-66
evm.model.Contig196.4	96.4497	912.814	-3.2425	1.4247e-05	0.0010314	--	sp|O80713|SDR3A_ARATH Short-chain dehydrogenase reductase 3a OS=Arabidopsis thaliana GN=SDR3a PE=2 SV=1//9.93859e-54
evm.model.Contig196.64	643.348	4574.48	-2.8299	3.4315e-05	0.0021514	--	sp|Q69Q02|DPE2_ORYSJ 4-alpha-glucanotransferase DPE2 OS=Oryza sativa subsp. japonica GN=DPE2 PE=2 SV=1//0
evm.model.Contig196.7	301.326	0.981999	8.2614	4.301e-12	1.8615e-09	--	-//-
evm.model.Contig197.29	23.1979	225.096	-3.2785	0.00061837	0.021814	--	-//-
evm.model.Contig197.36	1853.29	16043.5	-3.1138	2.1019e-06	0.00020486	--	-//-
evm.model.Contig197.47	18206.5	121179	-2.7346	0.000119	0.0059303	--	sp|Q40677|ALFC_ORYSJ Fructose-bisphosphate aldolase, chloroplastic OS=Oryza sativa subsp. japonica GN=Os11g0171300 PE=1 SV=2//0
evm.model.Contig197.72	100.961	0	Inf	0.00021141	0.0093513	--	sp|Q02879|TBP2_WHEAT TATA-box-binding protein 2 OS=Triticum aestivum GN=TBP2 PE=2 SV=1//9.9529e-11
evm.model.Contig1979.37	5901.79	1170.25	2.3343	2.1778e-06	0.00021002	--	sp|Q65XV2|XB3_ORYSJ E3 ubiquitin-protein ligase XB3 OS=Oryza sativa subsp. japonica GN=XB3 PE=1 SV=1//1.05923e-162
evm.model.Contig198.178	1728.95	342.207	2.337	6.7927e-06	0.00054356	--	sp|Q7F2L3|NAC48_ORYSJ NAC domain-containing protein 48 OS=Oryza sativa subsp. japonica GN=NAC48 PE=2 SV=1//1.03989e-146
evm.model.Contig198.200	2964.24	13778.8	-2.2167	5.2294e-06	0.00043221	--	sp|Q93YU2|RUS6_ARATH Protein root UVB sensitive 6 OS=Arabidopsis thaliana GN=RUS6 PE=2 SV=1//0
evm.model.Contig198.21	175.523	2655.2	-3.9191	2.5301e-10	6.9278e-08	--	sp|Q651J5|PHO13_ORYSJ Phosphate transporter PHO1-3 OS=Oryza sativa subsp. japonica GN=PHO1-3 PE=2 SV=1//0
evm.model.Contig1980.27	82.4756	654.319	-2.988	2.8831e-07	3.7314e-05	--	sp|Q93VK5|LUT5_ARATH Protein LUTEIN DEFICIENT 5, chloroplastic OS=Arabidopsis thaliana GN=CYP97A3 PE=1 SV=1//0
evm.model.Contig1980.28	202875	58804.7	1.7866	0.00013865	0.0067271	--	sp|Q58629|Y1232_METJA Uncharacterized protein MJ1232 OS=Methanocaldococcus jannaschii (strain ATCC 43067 / DSM 2661 / JAL-1 / JCM 10045 / NBRC 100440) GN=MJ1232 PE=3 SV=1//8.91552e-10
evm.model.Contig1980.44	386.102	6239.63	-4.0144	2.5892e-10	7.04e-08	--	sp|Q55680|Y005_SYNY3 Uncharacterized protein sll0005 OS=Synechocystis sp. (strain PCC 6803 / Kazusa) GN=sll0005 PE=3 SV=1//3.59887e-145
evm.model.Contig199.29	70.1009	287.263	-2.0349	0.0016101	0.045897	--	sp|Q9FGM1|PYL8_ARATH Abscisic acid receptor PYL8 OS=Arabidopsis thaliana GN=PYL8 PE=1 SV=1//1.55331e-34
evm.model.Contig199.30	905.365	3936.23	-2.1202	1.7903e-05	0.001244	--	sp|Q9FGM1|PYL8_ARATH Abscisic acid receptor PYL8 OS=Arabidopsis thaliana GN=PYL8 PE=1 SV=1//3.98705e-97
evm.model.Contig1992.36	880.084	134.908	2.7057	0.00037295	0.014804	--	sp|Q53NF7|NAC71_ORYSJ NAC domain-containing protein 71 OS=Oryza sativa subsp. japonica GN=NAC71 PE=2 SV=1//5.69865e-92
evm.model.Contig1992.37	901.886	120.743	2.901	2.4237e-07	3.2304e-05	--	sp|Q53NF7|NAC71_ORYSJ NAC domain-containing protein 71 OS=Oryza sativa subsp. japonica GN=NAC71 PE=2 SV=1//4.60474e-40
evm.model.Contig201.128	4474.96	816.851	2.4537	5.6768e-07	6.6424e-05	--	sp|B7F8P5|SAU39_ORYSJ Auxin-responsive protein SAUR36 OS=Oryza sativa subsp. japonica GN=SAUR39 PE=2 SV=1//1.31995e-72
evm.model.Contig201.167	8.53575	180.029	-4.3986	2.9063e-07	3.7445e-05	--	sp|P50134|DCOR_DATST Ornithine decarboxylase OS=Datura stramonium PE=2 SV=1//2.07643e-150
evm.model.Contig201.170	384.01	2167.58	-2.4969	5.265e-07	6.2833e-05	--	sp|Q9C5Y0|PLDD1_ARATH Phospholipase D delta OS=Arabidopsis thaliana GN=PLDDELTA PE=1 SV=2//0
evm.model.Contig201.192	2720.99	679.348	2.0019	4.356e-05	0.002613	--	-//-
evm.model.Contig201.219	82.8106	1250.36	-3.9164	6.3501e-07	7.3447e-05	--	sp|Q9S9N9|CCR1_ARATH Cinnamoyl-CoA reductase 1 OS=Arabidopsis thaliana GN=CCR1 PE=1 SV=1//2.74869e-61
evm.model.Contig201.221	205.812	770.3	-1.9041	0.00035606	0.014262	--	sp|Q9SAH9|CCR2_ARATH Cinnamoyl-CoA reductase 2 OS=Arabidopsis thaliana GN=CCR2 PE=1 SV=1//3.14434e-60
evm.model.Contig201.46	662.572	2481.85	-1.9053	0.00044887	0.016997	--	sp|Q3EAQ5|PTR36_ARATH Probable peptide/nitrate transporter At3g43790 OS=Arabidopsis thaliana GN=ZIFL2 PE=2 SV=2//5.21556e-164
evm.model.Contig201.56	103.224	1176.58	-3.5107	8.7276e-05	0.0046223	--	sp|Q12010|YPQ1_YEAST Probable vacuolar amino acid transporter YPQ1 OS=Saccharomyces cerevisiae (strain ATCC 204508 / S288c) GN=YPQ1 PE=1 SV=1//8.30664e-09
evm.model.Contig202.29	38.9281	256.108	-2.7179	0.00010034	0.0051569	--	-//-
evm.model.Contig2021.16	13699.5	4758.12	1.5257	0.0013811	0.040784	--	sp|Q9FMV5|NFYC4_ARATH Nuclear transcription factor Y subunit C-4 OS=Arabidopsis thaliana GN=NFYC4 PE=2 SV=1//8.79009e-58
evm.model.Contig2021.19	512	10.2807	5.6381	3.1733e-06	0.00028768	--	sp|P17801|KPRO_MAIZE Putative receptor protein kinase ZmPK1 OS=Zea mays GN=PK1 PE=2 SV=2//0
evm.model.Contig2026.1	109.171	617.594	-2.5001	2.135e-06	0.00020658	--	sp|Q9LRQ8|PMAT2_ARATH Phenolic glucoside malonyltransferase 2 OS=Arabidopsis thaliana GN=PMAT2 PE=1 SV=1//1.98869e-43
evm.model.Contig204.102	38.5646	0	Inf	0.00082398	0.02723	--	sp|Q0WRB0|FACR5_ARATH Probable fatty acyl-CoA reductase 5 OS=Arabidopsis thaliana GN=FAR5 PE=2 SV=1//8.69015e-18
evm.model.Contig204.94	92.524	0	Inf	0.00016388	0.0077331	--	sp|Q39152|FACR1_ARATH Fatty acyl-CoA reductase 1 OS=Arabidopsis thaliana GN=FAR1 PE=2 SV=1//4.31493e-68
evm.model.Contig2045.5	838.343	207.723	2.0129	0.00017184	0.0079927	--	-//-
evm.model.Contig205.22	10368.6	2166.81	2.2586	2.4131e-06	0.00022801	--	-//-
evm.model.Contig205.55	111.67	901.018	-3.0123	5.6581e-08	9.1824e-06	--	sp|Q8VXB5|HAK8_ORYSJ Putative potassium transporter 8 OS=Oryza sativa subsp. japonica GN=HAK8 PE=3 SV=2//0
evm.model.Contig205.57	7529.82	421.676	4.1584	3.0543e-15	2.3196e-12	--	sp|Q10LQ2|CIPKA_ORYSJ CBL-interacting protein kinase 10 OS=Oryza sativa subsp. japonica GN=CIPK10 PE=2 SV=1//0
evm.model.Contig205.99	18.148	648.495	-5.1592	8.6978e-15	6.0361e-12	--	sp|Q10LN5|SWT16_ORYSJ Bidirectional sugar transporter SWEET16 OS=Oryza sativa subsp. japonica GN=SWEET16 PE=3 SV=1//2.32545e-102
evm.model.Contig206.24	346.117	76.0062	2.1871	0.00051388	0.018753	--	sp|Q54SA1|PLDZ_DICDI Phospholipase D Z OS=Dictyostelium discoideum GN=pldZ PE=3 SV=1//5.72499e-46
evm.model.Contig206.25	565.204	31.6711	4.1575	3.7885e-05	0.0023316	--	sp|P05100|3MG1_ECOLI DNA-3-methyladenine glycosylase 1 OS=Escherichia coli (strain K12) GN=tag PE=1 SV=1//2.39047e-21
evm.model.Contig206.26	265.54	28.2825	3.2309	0.00023791	0.010297	--	sp|Q7VG78|GUAA_HELHP Probable GMP synthase [glutamine-hydrolyzing] OS=Helicobacter hepaticus (strain ATCC 51449 / 3B1) GN=guaA PE=3 SV=1//3.77653e-22
evm.model.Contig2065.10	14.3482	169.286	-3.5605	0.00050675	0.018577	--	sp|Q9M2Z2|WDR5A_ARATH COMPASS-like H3K4 histone methylase component WDR5A OS=Arabidopsis thaliana GN=WDR5A PE=1 SV=1//7.39275e-08
evm.model.Contig2065.8	13773.2	1014.91	3.7624	3.8693e-13	2.0492e-10	--	-//-
evm.model.Contig2070.35	15199	640.859	4.5678	1.495e-14	1.0029e-11	--	sp|Q41739|THI42_MAIZE Thiamine thiazole synthase 2, chloroplastic OS=Zea mays GN=THI1-2 PE=2 SV=1//0
evm.model.Contig2070.50	658.585	2962.39	-2.1693	1.1071e-05	0.00082678	--	sp|P40501|AVT7_YEAST Vacuolar amino acid transporter 7 OS=Saccharomyces cerevisiae (strain ATCC 204508 / S288c) GN=AVT7 PE=1 SV=1//8.92314e-10
evm.model.Contig2070.67	5179.02	932.8	2.473	5.1163e-07	6.1474e-05	--	sp|Q9LZW3|PUB16_ARATH U-box domain-containing protein 16 OS=Arabidopsis thaliana GN=PUB16 PE=2 SV=1//4.1634e-111
evm.model.Contig2070.71	21.639	1459.8	-6.076	6.285e-06	0.00051046	--	-//-
evm.model.Contig209.11	269.995	1791.16	-2.7299	0.0011272	0.034768	--	sp|Q6AWU6|HOL3_ARATH Probable thiol methyltransferase 2 OS=Arabidopsis thaliana GN=HOL3 PE=1 SV=1//1.59279e-74
evm.model.Contig209.127	1912.34	641.256	1.5764	0.0013051	0.038999	--	sp|Q38732|DAG_ANTMA DAG protein, chloroplastic OS=Antirrhinum majus GN=DAG PE=2 SV=1//1.65052e-44
evm.model.Contig209.137	173.002	646.201	-1.9012	0.00084252	0.027706	--	-//-
evm.model.Contig209.138	2871.44	9923.53	-1.7891	0.00021057	0.0093332	--	sp|Q8RWG1|Y4139_ARATH Uncharacterized aarF domain-containing protein kinase At4g31390, chloroplastic OS=Arabidopsis thaliana GN=At4g31390 PE=2 SV=1//0
evm.model.Contig209.229	630.457	4087.85	-2.6969	7.6035e-08	1.1862e-05	--	sp|Q93ZR6|WSD1_ARATH O-acyltransferase WSD1 OS=Arabidopsis thaliana GN=WSD1 PE=2 SV=1//2.22181e-82
evm.model.Contig209.232	27.7737	349.54	-3.6537	1.7956e-05	0.001244	--	sp|P54769|TYDC2_PAPSO Tyrosine/DOPA decarboxylase 2 OS=Papaver somniferum GN=TYDC2 PE=2 SV=1//0
evm.model.Contig209.282	2721.4	11195.2	-2.0405	2.1737e-05	0.0014607	--	-//-
evm.model.Contig209.68	1169.28	205.495	2.5084	2.8317e-06	0.00026141	--	sp|Q96255|SERB1_ARATH Phosphoserine aminotransferase 1, chloroplastic OS=Arabidopsis thaliana GN=PSAT1 PE=1 SV=1//0
evm.model.Contig209.83	1142.76	13803.3	-3.5944	1.2704e-12	6.1606e-10	--	sp|Q93YS4|AB22G_ARATH ABC transporter G family member 22 OS=Arabidopsis thaliana GN=ABCG22 PE=1 SV=1//0
evm.model.Contig2092.5_evm.model.Contig2092.6	675.571	2505.12	-1.8907	0.00020541	0.0091561	--	sp|O81905|SD18_ARATH Receptor-like serine/threonine-protein kinase SD1-8 OS=Arabidopsis thaliana GN=SD18 PE=1 SV=1//0
evm.model.Contig211.102	5075.63	124.108	5.3539	5.2627e-05	0.0030175	--	sp|Q9SJA7|SOX_ARATH Probable sarcosine oxidase OS=Arabidopsis thaliana GN=At2g24580 PE=2 SV=1//8.304e-102
evm.model.Contig211.3	55.4149	0	Inf	0.0012462	0.037659	--	sp|Q6L5F4|CML14_ORYSJ Probable calcium-binding protein CML14 OS=Oryza sativa subsp. japonica GN=CML14 PE=2 SV=1//2.19621e-36
evm.model.Contig211.38	409.164	1735.79	-2.0848	3.9742e-05	0.0024164	--	sp|Q9SV68|QORH_ARATH Putative quinone-oxidoreductase homolog, chloroplastic OS=Arabidopsis thaliana GN=At4g13010 PE=2 SV=1//1.32449e-130
evm.model.Contig211.71	1432.72	380.41	1.9131	0.00016548	0.007772	--	sp|Q9CAA9|BH049_ARATH Transcription factor bHLH49 OS=Arabidopsis thaliana GN=BHLH49 PE=1 SV=1//1.02507e-45
evm.model.Contig211.77	85.8079	8.68289	3.3049	0.0016922	0.04763	--	-//-
evm.model.Contig2111.16	30.1626	0	Inf	0.0015599	0.044625	--	sp|Q39214|RPM1_ARATH Disease resistance protein RPM1 OS=Arabidopsis thaliana GN=RPM1 PE=1 SV=1//9.61581e-67
evm.model.Contig2115.6	467.154	26.4089	4.1448	0.00066428	0.02305	--	sp|Q9XF63|ATL3_ARATH RING-H2 finger protein ATL3 OS=Arabidopsis thaliana GN=ATL3 PE=2 SV=1//4.50688e-26
evm.model.Contig2117.45	82.4323	0	Inf	0.0013971	0.041075	--	-//-
evm.model.Contig2117.48	773.322	2481.1	-1.6818	0.00067551	0.023379	--	sp|Q9ZNU6|DET1_SOLLC Light-mediated development protein DET1 OS=Solanum lycopersicum GN=DET1 PE=1 SV=1//0
evm.model.Contig2117.75	366.941	1413.6	-1.9458	0.00010604	0.0053962	--	sp|Q0J8Q3|SGRL_ORYSJ Protein STAY-GREEN LIKE, chloroplastic OS=Oryza sativa subsp. japonica GN=Os04g0692600 PE=2 SV=1//2.32305e-72
evm.model.Contig2117.78	253.295	16.3973	3.9493	2.1604e-07	2.9181e-05	--	sp|Q8LDC8|ERF92_ARATH Ethylene-responsive transcription factor 1B OS=Arabidopsis thaliana GN=ERF1B PE=1 SV=2//1.02613e-38
evm.model.Contig212.8	169.355	28.5796	2.567	0.0016127	0.045931	--	-//-
evm.model.Contig213.105	497.461	36.3574	3.7743	2.9747e-09	6.369e-07	--	-//-
evm.model.Contig213.72	1095.76	3421.3	-1.6426	0.00072822	0.024736	--	sp|Q9SQI3|FATB_GOSHI Palmitoyl-acyl carrier protein thioesterase, chloroplastic OS=Gossypium hirsutum GN=FATB1 PE=1 SV=1//1.94488e-176
evm.model.Contig213.78	600.526	170.15	1.8194	0.0011075	0.034213	--	sp|Q9SNQ2|ANM10_ORYSJ Protein arginine N-methyltransferase PRMT10 OS=Oryza sativa subsp. japonica GN=PRMT10 PE=2 SV=1//0
evm.model.Contig217.100	2198.93	651.292	1.7554	0.00043467	0.0166	--	sp|Q9FJH0|RAA1F_ARATH Ras-related protein RABA1f OS=Arabidopsis thaliana GN=RABA1F PE=2 SV=1//2.14102e-127
evm.model.Contig217.112	767.564	3454.7	-2.1702	1.1195e-05	0.00083445	--	-//-
evm.model.Contig217.136	170.956	0	Inf	3.6574e-05	0.0022718	--	-//-
evm.model.Contig217.2	835.124	2882.37	-1.7872	0.00041446	0.016025	--	sp|Q9ASV6|RR20_ARATH 30S ribosomal protein S20, chloroplastic OS=Arabidopsis thaliana GN=RPS20 PE=2 SV=1//7.21483e-33
evm.model.Contig217.53	4572.03	957.792	2.255	4.6713e-06	0.00039254	--	sp|P08443|ATPZ_SYNP6 ATP synthase protein I OS=Synechococcus sp. (strain ATCC 27144 / PCC 6301 / SAUG 1402/1) GN=atpI PE=3 SV=1//9.927e-08
evm.model.Contig217.54	220.2	41.3792	2.4118	0.0012372	0.0375	--	sp|P68350|DOF15_ARATH Dof zinc finger protein DOF1.5 OS=Arabidopsis thaliana GN=DOF1.5 PE=1 SV=1//3.20652e-19
evm.model.Contig22.2	133.695	595.601	-2.1554	0.00025305	0.010778	--	-//-
evm.model.Contig22.34	93507.5	1731.52	5.755	1.6391e-24	4.3984e-21	--	sp|Q43472|GRP_HORVU Glycine-rich RNA-binding protein blt801 OS=Hordeum vulgare GN=blt801 PE=1 SV=1//1.23309e-42
evm.model.Contig22.4	181.136	986.255	-2.4449	1.9511e-06	0.00019296	--	-//-
evm.model.Contig22.55	774.168	85.1137	3.1852	0.00014384	0.0069338	--	-//-
evm.model.Contig22.58	118.829	911.27	-2.939	2.5363e-07	3.3471e-05	--	sp|Q9ZQR4|Y2452_ARATH DUF21 domain-containing protein At2g14520 OS=Arabidopsis thaliana GN=CBSDUF3 PE=2 SV=2//0
evm.model.Contig22.88.4	16893	2652.95	2.6708	3.7762e-08	6.4134e-06	--	sp|O82392|THIC_ARATH Phosphomethylpyrimidine synthase, chloroplastic OS=Arabidopsis thaliana GN=THIC PE=1 SV=1//0
evm.model.Contig220.44	141.684	16.1051	3.1371	0.00027951	0.011707	--	sp|Q8VYR0|MCU5_ARATH Calcium uniporter protein 5, mitochondrial OS=Arabidopsis thaliana GN=At1g57610 PE=2 SV=1//6.64898e-77
evm.model.Contig221.53	1152.82	165.54	2.7999	0.0015041	0.043523	--	-//-
evm.model.Contig221.57	2456.88	838.024	1.5518	0.0013822	0.040789	--	sp|Q9Z191|EYA4_MOUSE Eyes absent homolog 4 OS=Mus musculus GN=Eya4 PE=2 SV=2//5.50263e-32
evm.model.Contig222.125	165.818	909.456	-2.4554	6.5787e-06	0.00053066	--	sp|Q2MHE4|HT1_ARATH Serine/threonine-protein kinase HT1 OS=Arabidopsis thaliana GN=HT1 PE=1 SV=1//6.59848e-89
evm.model.Contig222.95	20.6272	310.285	-3.911	1.2295e-06	0.00012955	--	-//-
evm.model.Contig223.103	32.2344	262.792	-3.0272	1.9861e-05	0.0013526	--	-//-
evm.model.Contig226.21	9267.31	1293.52	2.8409	1.5901e-08	2.9093e-06	--	sp|Q9ZQG9|E1314_ARATH Glucan endo-1,3-beta-glucosidase 14 OS=Arabidopsis thaliana GN=At2g27500 PE=1 SV=2//6.00748e-101
evm.model.Contig226.39	17.5128	402.213	-4.5215	3.9295e-11	1.2454e-08	--	sp|Q52K82|CML21_ARATH Probable calcium-binding protein CML21 OS=Arabidopsis thaliana GN=CML21 PE=2 SV=1//7.16585e-98
evm.model.Contig226.48	39811.9	167532	-2.0732	0.0010516	0.033039	--	sp|P27522|CB13_SOLLC Chlorophyll a-b binding protein 8, chloroplastic OS=Solanum lycopersicum GN=CAB8 PE=3 SV=1//9.93165e-127
evm.model.Contig226.52	5.14594	81.3514	-3.9827	0.0005442	0.019592	--	sp|Q9FIA1|GDL87_ARATH GDSL esterase/lipase At5g55050 OS=Arabidopsis thaliana GN=At5g55050 PE=2 SV=1//1.40827e-57
evm.model.Contig226.57	1401.7	11100.2	-2.9853	3.307e-09	7.0059e-07	--	sp|O49621|MLO1_ARATH MLO-like protein 1 OS=Arabidopsis thaliana GN=MLO1 PE=1 SV=1//1.07786e-133
evm.model.Contig226.58	870.389	2532.21	-1.5407	0.0014909	0.043204	--	sp|A5PKH3|FAAA_BOVIN Fumarylacetoacetase OS=Bos taurus GN=FAH PE=2 SV=1//8.67958e-175
evm.model.Contig228.3	930.102	85.3615	3.4457	1.576e-09	3.6043e-07	--	sp|Q9LQZ7|BBX21_ARATH B-box zinc finger protein 21 OS=Arabidopsis thaliana GN=BBX21 PE=1 SV=1//3.08925e-40
evm.model.Contig23.8	187.154	654.104	-1.8053	0.0010904	0.03384	--	sp|Q40316|VESTR_MEDSA Vestitone reductase OS=Medicago sativa PE=1 SV=1//4.61852e-45
evm.model.Contig230.115	14699.8	5484.77	1.4223	0.0017952	0.04973	--	-//-
evm.model.Contig230.130	3.45393	81.1682	-4.5546	9.8304e-05	0.0050794	--	sp|Q9SJT1|SAE2_ARATH SUMO-activating enzyme subunit 2 OS=Arabidopsis thaliana GN=SAE2 PE=1 SV=1//2.48403e-25
evm.model.Contig230.182	9171.51	2075.11	2.144	2.9116e-05	0.0018721	--	sp|Q5N800|NYC1_ORYSJ Probable chlorophyll(ide) b reductase NYC1, chloroplastic OS=Oryza sativa subsp. japonica GN=NYC1 PE=1 SV=1//0
evm.model.Contig230.201	206.947	29.6031	2.8054	0.00019287	0.0086836	--	sp|P20026|MYB1_HORVU Myb-related protein Hv1 OS=Hordeum vulgare GN=MYB1 PE=2 SV=1//8.34046e-141
evm.model.Contig230.240	1740.83	559.029	1.6388	0.00093114	0.029992	--	-//-
evm.model.Contig230.29.1	58876.4	6261.78	3.233	0.00012133	0.0060218	--	sp|B9FSC8|OPR11_ORYSJ Putative 12-oxophytodienoate reductase 11 OS=Oryza sativa subsp. japonica GN=OPR11 PE=2 SV=1//0
evm.model.Contig230.73	464.376	104707	-7.8169	5.5151e-20	8.2218e-17	--	sp|Q3KTM0|FRO7_ARATH Ferric reduction oxidase 7, chloroplastic OS=Arabidopsis thaliana GN=FRO7 PE=2 SV=1//0
evm.model.Contig230.74	538.461	6649.8	-3.6264	1.8946e-12	8.4815e-10	--	sp|Q3KTM0|FRO7_ARATH Ferric reduction oxidase 7, chloroplastic OS=Arabidopsis thaliana GN=FRO7 PE=2 SV=1//0
evm.model.Contig230.79	1389.09	4858.68	-1.8064	0.00049436	0.018286	--	-//-
evm.model.Contig236.45.2	964.663	4631.67	-2.2634	3.592e-06	0.00032201	--	sp|Q58G47|TIF6A_ARATH Protein TIFY 6A OS=Arabidopsis thaliana GN=TIFY6A PE=1 SV=1//3.08416e-07
evm.model.Contig236.58	2512.24	680.787	1.8837	0.0001563	0.0074542	--	sp|O48780|KCS11_ARATH 3-ketoacyl-CoA synthase 11 OS=Arabidopsis thaliana GN=KCS11 PE=2 SV=1//0
evm.model.Contig236.94	3804.86	870.633	2.1277	2.4311e-05	0.0016148	--	sp|O64515|OCT2_ARATH Organic cation/carnitine transporter 2 OS=Arabidopsis thaliana GN=OCT2 PE=2 SV=1//1.62886e-156
evm.model.Contig236.99	3060.52	12689.8	-2.0518	1.7945e-05	0.001244	--	sp|F4K0A6|MYO2_ARATH Myosin-2 OS=Arabidopsis thaliana GN=VIII-2 PE=2 SV=1//0
evm.model.Contig237.35	423.74	1405.11	-1.7294	0.00071256	0.024306	--	sp|Q9LI74|CHUP1_ARATH Protein CHUP1, chloroplastic OS=Arabidopsis thaliana GN=CHUP1 PE=1 SV=1//1.70414e-55
evm.model.Contig237.56	10774.8	2794.79	1.9468	5.1299e-05	0.0029625	--	-//-
evm.model.Contig241.23	730.718	115826	-7.3084	3.8169e-33	2.5605e-29	--	sp|P92973|CCA1_ARATH Protein CCA1 OS=Arabidopsis thaliana GN=CCA1 PE=1 SV=1//5.67704e-24
evm.model.Contig242.142	2449.86	14326.2	-2.5479	2.6928e-05	0.001751	--	sp|Q8S091|TRXF_ORYSJ Thioredoxin F, chloroplastic OS=Oryza sativa subsp. japonica GN=Os01g0913000 PE=2 SV=1//1.85976e-94
evm.model.Contig242.171	3052.39	648.336	2.2351	0.00020587	0.0091665	--	sp|Q9LIS2|RBG4_ARATH Glycine-rich RNA-binding protein 4, mitochondrial OS=Arabidopsis thaliana GN=RBG4 PE=2 SV=1//3.03184e-32
evm.model.Contig242.181	997.941	22.2013	5.4902	0.00032818	0.013343	--	sp|Q6L5F4|CML14_ORYSJ Probable calcium-binding protein CML14 OS=Oryza sativa subsp. japonica GN=CML14 PE=2 SV=1//3.64843e-66
evm.model.Contig242.200	100.822	1454.06	-3.8502	4.4406e-08	7.4166e-06	--	sp|Q9S9N9|CCR1_ARATH Cinnamoyl-CoA reductase 1 OS=Arabidopsis thaliana GN=CCR1 PE=1 SV=1//4.66184e-30
evm.model.Contig242.209	288.709	1813.76	-2.6513	3.8551e-05	0.0023618	--	sp|Q93YP9|ERDL4_ARATH Sugar transporter ERD6-like 4 OS=Arabidopsis thaliana GN=At1g19450 PE=2 SV=1//0
evm.model.Contig242.215	238.991	1481.49	-2.632	8.2755e-05	0.0044472	--	sp|Q6NNN0|RADL3_ARATH Protein RADIALIS-like 3 OS=Arabidopsis thaliana GN=RL3 PE=2 SV=1//3.01324e-24
evm.model.Contig242.219	629.753	2177.59	-1.7899	0.00043719	0.016648	--	sp|Q1A173|RADL6_ARATH Protein RADIALIS-like 6 OS=Arabidopsis thaliana GN=RL6 PE=2 SV=1//2.0105e-27
evm.model.Contig242.226	114.741	406.678	-1.8255	0.00158	0.045135	--	sp|P30524|GLGL1_HORVU Glucose-1-phosphate adenylyltransferase large subunit 1, chloroplastic/amyloplastic OS=Hordeum vulgare PE=2 SV=2//0
evm.model.Contig242.245	0.374159	1104.13	-11.527	2.0497e-05	0.0013866	--	-//-
evm.model.Contig242.249	994.504	6629.54	-2.7369	0.00035611	0.014262	--	sp|Q75HZ9|SPS2_ORYSJ Solanesyl-diphosphate synthase 2, chloroplastic OS=Oryza sativa subsp. japonica GN=SPS2 PE=1 SV=2//0
evm.model.Contig242.250	121.001	1317.86	-3.4451	3.5514e-10	9.2822e-08	--	sp|Q6L5D4|MPK9_ORYSJ Mitogen-activated protein kinase 9 OS=Oryza sativa subsp. japonica GN=MPK9 PE=3 SV=2//0
evm.model.Contig242.308	187.201	5310.97	-4.8263	5.2403e-12	2.2203e-09	--	sp|Q9ZNX9|SIGE_ARATH RNA polymerase sigma factor sigE, chloroplastic/mitochondrial OS=Arabidopsis thaliana GN=SIGE PE=1 SV=1//1.50325e-137
evm.model.Contig242.327	2.99327	347.743	-6.8602	0.00043683	0.016648	--	sp|Q43255|C71C2_MAIZE indolin-2-one monooxygenase OS=Zea mays GN=CYP71C2 PE=1 SV=1//0
evm.model.Contig242.66	47.5152	0	Inf	0.00030471	0.012566	--	sp|A8MR21|IP5PA_ARATH Type I inositol polyphosphate 5-phosphatase 10 OS=Arabidopsis thaliana GN=IP5P10 PE=2 SV=1//3.5402e-159
evm.model.Contig242.89	1287.54	196.689	2.7106	4.5164e-06	0.00038352	--	sp|Q8RX71|BAG4_ARATH BAG family molecular chaperone regulator 4 OS=Arabidopsis thaliana GN=BAG4 PE=1 SV=1//1.27929e-19
evm.model.Contig244.26	1614.18	6013.92	-1.8975	5.1844e-05	0.0029854	--	-//-
evm.model.Contig244.60	21.7706	140.209	-2.6871	0.00046561	0.017466	--	sp|Q9LRQ8|PMAT2_ARATH Phenolic glucoside malonyltransferase 2 OS=Arabidopsis thaliana GN=PMAT2 PE=1 SV=1//1.98869e-43
evm.model.Contig245.15	98.1858	468.67	-2.255	0.00011533	0.005781	--	-//-
evm.model.Contig245.18	716.788	2785.46	-1.9583	8.7095e-05	0.0046188	--	sp|Q8GWA1|NDA1_ARATH Internal alternative NAD(P)H-ubiquinone oxidoreductase A1, mitochondrial OS=Arabidopsis thaliana GN=NDA1 PE=2 SV=1//0
evm.model.Contig246.12	214.541	40.1014	2.4195	0.00047873	0.017804	--	sp|Q3KNM2|MARH5_MOUSE E3 ubiquitin-protein ligase MARCH5 OS=Mus musculus GN=March5 PE=2 SV=1//5.13637e-06
evm.model.Contig247.1	5386.78	906.648	2.5708	3.3706e-07	4.2397e-05	--	sp|Q9C519|WRKY6_ARATH WRKY transcription factor 6 OS=Arabidopsis thaliana GN=WRKY6 PE=1 SV=1//3.40249e-85
evm.model.Contig247.2	638.138	123.63	2.3678	4.2275e-05	0.0025435	--	-//-
evm.model.Contig248.4	468.875	3555.98	-2.923	0.00010227	0.005224	--	sp|P27967|NIA1_HORVU Nitrate reductase [NADH] OS=Hordeum vulgare PE=3 SV=1//0
evm.model.Contig249.4	52.1556	1.964	4.731	0.0012429	0.037618	--	-//-
evm.model.Contig25.162	1778.03	10798.4	-2.6025	1.1972e-07	1.7522e-05	--	sp|Q9AR14|PIP15_MAIZE Aquaporin PIP1-5 OS=Zea mays GN=PIP1-5 PE=2 SV=1//0
evm.model.Contig25.167	62.459	453.281	-2.8594	2.7856e-06	0.00025835	--	sp|O82054|COMT1_SACOF Caffeic acid 3-O-methyltransferase OS=Saccharum officinarum GN=COMT PE=2 SV=1//1.60878e-67
evm.model.Contig25.172	7349.95	1582.6	2.2154	7.363e-06	0.00057885	--	sp|P30110|GSTF1_WHEAT Glutathione S-transferase 1 OS=Triticum aestivum GN=GSTA1 PE=2 SV=1//1.2179e-139
evm.model.Contig25.87	0.748318	84.6527	-6.8218	6.8539e-07	7.8374e-05	--	-//-
evm.model.Contig252.5	8.94661	319.126	-5.1566	4.2466e-07	5.2272e-05	--	sp|Q2HIV9|BH035_ARATH Transcription factor bHLH35 OS=Arabidopsis thaliana GN=BHLH35 PE=2 SV=1//6.9853e-40
evm.model.Contig252.8	690.333	116.47	2.5673	0.0010475	0.032992	--	sp|Q9M886|LBD41_ARATH LOB domain-containing protein 41 OS=Arabidopsis thaliana GN=LBD41 PE=2 SV=1//1.6031e-76
evm.model.Contig252.9	51.3242	1801.79	-5.1337	0.00051738	0.018812	--	sp|Q2HIV9|BH035_ARATH Transcription factor bHLH35 OS=Arabidopsis thaliana GN=BHLH35 PE=2 SV=1//1.4545e-33
evm.model.Contig254.20	192.589	29.301	2.7165	0.0010613	0.03327	--	-//-
evm.model.Contig255.55	3721.05	895.741	2.0546	4.3908e-05	0.00263	--	sp|Q9LXA5|LRK91_ARATH L-type lectin-domain containing receptor kinase IX.1 OS=Arabidopsis thaliana GN=LECRK91 PE=2 SV=1//5.90407e-121
evm.model.Contig255.89	144.387	4.70943	4.9382	0.00017332	0.008028	--	sp|Q01595|CCDP_MAIZE Cortical cell-delineating protein OS=Zea mays PE=2 SV=1//3.48714e-24
evm.model.Contig255.93	536.307	1.71661	8.2874	0.00050902	0.018643	--	sp|Q39176|ERLI1_ARATH Lipid transfer protein EARLI 1 OS=Arabidopsis thaliana GN=EARLI1 PE=1 SV=1//5.66995e-35
evm.model.Contig257.49	761.235	239.739	1.6669	0.0015105	0.043607	--	sp|Q10PP8|MTP4_ORYSJ Metal tolerance protein 4 OS=Oryza sativa subsp. japonica GN=MTP4 PE=2 SV=1//0
evm.model.Contig257.73	46.2604	10261	-7.7932	3.8218e-35	3.8457e-31	--	sp|Q8GUH2|Y1015_ARATH Uncharacterized protein At1g01500 OS=Arabidopsis thaliana GN=At1g01500 PE=2 SV=1//1.38528e-41
evm.model.Contig258.107	9772.03	2251.97	2.1175	1.0331e-05	0.00078016	--	sp|C0LGG9|Y5344_ARATH Probable LRR receptor-like serine/threonine-protein kinase At1g53440 OS=Arabidopsis thaliana GN=At1g53440 PE=2 SV=2//0
evm.model.Contig258.129	5994	18788.7	-1.6483	0.00046377	0.017462	--	sp|Q9LQI7|CIA30_ARATH Probable complex I intermediate-associated protein 30 OS=Arabidopsis thaliana GN=At1g17350 PE=1 SV=2//5.26894e-09
evm.model.Contig258.76	147.831	24.7046	2.5811	0.001252	0.03775	--	-//-
evm.model.Contig258.91	12.8755	537.042	-5.3823	1.4169e-14	9.6665e-12	--	sp|Q6EUG4|HFC2A_ORYSJ Heat stress transcription factor C-2a OS=Oryza sativa subsp. japonica GN=HSFC2A PE=2 SV=1//2.00883e-96
evm.model.Contig260.143.1	13259	3713.92	1.836	9.5521e-05	0.0049753	--	-//-
evm.model.Contig260.148	34580.2	5387.96	2.6821	4.7948e-08	7.8773e-06	--	sp|Q5N8J3|BBD1_ORYSJ Bifunctional nuclease 1 OS=Oryza sativa subsp. japonica GN=BBD1 PE=2 SV=1//4.6363e-175
evm.model.Contig260.152	2920.85	40367.1	-3.7887	2.6182e-11	9.0848e-09	--	sp|Q2KIY1|PXMP2_BOVIN Peroxisomal membrane protein 2 OS=Bos taurus GN=PXMP2 PE=2 SV=3//4.78996e-18
evm.model.Contig260.78	2384.87	777.743	1.6165	0.0010658	0.03337	--	sp|Q9FYA2|WRK75_ARATH Probable WRKY transcription factor 75 OS=Arabidopsis thaliana GN=WRKY75 PE=2 SV=1//1.63125e-51
evm.model.Contig266.11	3831.87	1203.41	1.6709	0.00056723	0.020268	--	sp|Q9ASQ5|CRCK3_ARATH Calmodulin-binding receptor-like cytoplasmic kinase 3 OS=Arabidopsis thaliana GN=CRCK3 PE=2 SV=1//1.43356e-131
evm.model.Contig269.23	76.7083	550.168	-2.8424	0.00019488	0.0087545	--	sp|Q9M5X6|NLTP_PYRCO Non-specific lipid-transfer protein OS=Pyrus communis PE=1 SV=1//2.80538e-20
evm.model.Contig269.45	3240.92	540.404	2.5843	3.7067e-05	0.0022848	--	sp|Q9SJ52|YLS9_ARATH Protein YLS9 OS=Arabidopsis thaliana GN=YLS9 PE=2 SV=1//3.46965e-26
evm.model.Contig269.57	336.67	16918.6	-5.6511	1.4514e-23	3.4365e-20	--	-//-
evm.model.Contig269.58	4136.53	20663.8	-2.3206	1.2898e-06	0.0001345	--	sp|Q6NLB1|FB118_ARATH F-box protein At2g26850 OS=Arabidopsis thaliana GN=At2g26850 PE=2 SV=1//9.68495e-128
evm.model.Contig269.65	1443.54	360.305	2.0023	9.9069e-05	0.0051058	--	sp|Q9C977|PP135_ARATH Pentatricopeptide repeat-containing protein At1g80270, mitochondrial OS=Arabidopsis thaliana GN=At1g80270 PE=2 SV=1//0
evm.model.Contig269.75	560.037	69.7998	3.0042	8.8725e-07	9.7576e-05	--	sp|O80939|LRK41_ARATH L-type lectin-domain containing receptor kinase IV.1 OS=Arabidopsis thaliana GN=LECRK41 PE=2 SV=1//0
evm.model.Contig271.18	769.153	58.3118	3.7214	6.6062e-06	0.00053181	--	sp|Q9LRB7|EL5_ORYSJ E3 ubiquitin-protein ligase EL5 OS=Oryza sativa subsp. japonica GN=EL5.1 PE=1 SV=1//1.14999e-14
evm.model.Contig272.33	483.343	51.9151	3.2188	3.8536e-06	0.00033867	--	sp|Q9LFR7|CXE17_ARATH Probable carboxylesterase 17 OS=Arabidopsis thaliana GN=CXE17 PE=2 SV=1//1.53121e-48
evm.model.Contig272.46	265.114	41.3317	2.6813	0.00097127	0.031126	--	sp|Q9SX20|PTR18_ARATH Protein NRT1/ PTR FAMILY 3.1 OS=Arabidopsis thaliana GN=NPF3.1 PE=2 SV=1//0
evm.model.Contig273.37	5396.95	1475.56	1.8709	0.00011254	0.0056696	--	sp|Q8LKS5|LACS7_ARATH Long chain acyl-CoA synthetase 7, peroxisomal OS=Arabidopsis thaliana GN=LACS7 PE=1 SV=2//0
evm.model.Contig273.46	157.407	1.81026	6.4422	8.78e-10	2.1418e-07	--	sp|Q2MHE4|HT1_ARATH Serine/threonine-protein kinase HT1 OS=Arabidopsis thaliana GN=HT1 PE=1 SV=1//3.10442e-125
evm.model.Contig273.87	2353.92	7270.5	-1.627	0.00064178	0.022424	--	sp|Q6RVV4|TIC32_PEA Short-chain dehydrogenase TIC 32, chloroplastic OS=Pisum sativum GN=TIC32 PE=1 SV=1//4.58535e-105
evm.model.Contig274.29	345.72	53.7579	2.6851	4.4036e-05	0.0026337	--	sp|Q8W4P8|MEB1_ARATH Membrane protein of ER body 1 OS=Arabidopsis thaliana GN=MEB1 PE=1 SV=1//1.08216e-34
evm.model.Contig274.5	8390.54	1413.76	2.5692	0.00033103	0.013418	--	sp|B0UVJ6|TOLB_HISS2 Protein TolB OS=Histophilus somni (strain 2336) GN=tolB PE=3 SV=1//5.17871e-07
evm.model.Contig274.63	92.4964	5.26383	4.1352	0.00015438	0.0073712	--	sp|Q8H6G7|PHT19_ORYSJ Probable inorganic phosphate transporter 1-9 OS=Oryza sativa subsp. japonica GN=PHT1-9 PE=2 SV=2//0
evm.model.Contig276.37	1746.82	454.546	1.9422	0.00013988	0.0067622	--	sp|Q9JMC3|DNJA4_MOUSE DnaJ homolog subfamily A member 4 OS=Mus musculus GN=Dnaja4 PE=2 SV=1//8.63005e-16
evm.model.Contig277.117	129.471	4302.52	-5.0545	1.6299e-19	2.1162e-16	--	sp|Q9LJB7|BBX32_ARATH B-box zinc finger protein 32 OS=Arabidopsis thaliana GN=BBX32 PE=1 SV=1//2.6819e-11
evm.model.Contig277.151	180.383	868.086	-2.2668	2.6509e-05	0.0017266	--	sp|Q94CG0|CIPKL_ARATH CBL-interacting serine/threonine-protein kinase 21 OS=Arabidopsis thaliana GN=CIPK21 PE=1 SV=1//1.36132e-148
evm.model.Contig277.3	323.755	1995.05	-2.6234	2.7076e-06	0.00025169	--	sp|Q8RXN0|AB11G_ARATH ABC transporter G family member 11 OS=Arabidopsis thaliana GN=ABCG11 PE=1 SV=1//0
evm.model.Contig277.94	26.2261	288.124	-3.4576	5.9512e-05	0.0033456	--	sp|Q6H501|HKT6_ORYSJ Probable cation transporter HKT6 OS=Oryza sativa subsp. japonica GN=HKT6 PE=2 SV=1//0
evm.model.Contig278.114	223.902	812.097	-1.8588	0.00047651	0.017743	--	sp|Q1XDB4|YCF23_PYRYE Uncharacterized protein ycf23 OS=Pyropia yezoensis GN=ycf23 PE=3 SV=1//3.06235e-48
evm.model.Contig278.21	3774.14	19319.9	-2.3559	9.4907e-05	0.0049612	--	sp|Q8S7E1|CAO_ORYSJ Chlorophyllide a oxygenase, chloroplastic OS=Oryza sativa subsp. japonica GN=CAO PE=2 SV=1//0
evm.model.Contig278.61	198.127	3079.79	-3.9583	1.9546e-13	1.1239e-10	--	-//-
evm.model.Contig281.10	483.718	83.4349	2.5354	2.8629e-05	0.0018464	--	-//-
evm.model.Contig282.5	36.1987	3103.94	-6.422	3.0816e-22	5.9066e-19	--	-//-
evm.model.Contig286.18	87.3821	4461.57	-5.6741	8.5027e-23	1.8013e-19	--	sp|Q93ZL5|CDF2_ARATH Cyclic dof factor 2 OS=Arabidopsis thaliana GN=CDF2 PE=1 SV=2//1.29447e-62
evm.model.Contig288.11	913.398	54541.9	-5.9	8.1414e-26	2.5208e-22	--	-//-
evm.model.Contig288.12	803.808	2872.58	-1.8374	0.00017257	0.0080023	--	-//-
evm.model.Contig29.12	19.6756	194.93	-3.3085	3.8071e-05	0.002336	--	-//-
evm.model.Contig29.14	0.297965	55.9917	-7.5539	2.4873e-05	0.0016439	--	-//-
evm.model.Contig292.119	97.1274	779.697	-3.005	1.0211e-06	0.00011019	--	sp|Q9FZI8|LCAT1_ARATH Lecithin-cholesterol acyltransferase-like 1 OS=Arabidopsis thaliana GN=LCAT1 PE=2 SV=1//3.33915e-131
evm.model.Contig292.136	53.28	1097.41	-4.3644	0.00060986	0.021552	--	-//-
evm.model.Contig292.137	261.081	1491.54	-2.5142	0.00046451	0.017463	--	-//-
evm.model.Contig292.140	5341.47	1646.45	1.6979	0.00045979	0.017361	--	sp|Q5R6D1|CATB_PONAB Cathepsin B OS=Pongo abelii GN=CTSB PE=2 SV=1//5.36745e-93
evm.model.Contig292.35	29.0053	417.922	-3.8488	2.4051e-05	0.0016001	--	sp|Q6Q2C2|HYES_PIG Bifunctional epoxide hydrolase 2 OS=Sus scrofa GN=EPHX2 PE=2 SV=1//3.32596e-50
evm.model.Contig292.59	314.044	7246.14	-4.5282	3.3414e-17	3.2023e-14	--	sp|F4J3G5|CTPA3_ARATH Carboxyl-terminal-processing peptidase 3, chloroplastic OS=Arabidopsis thaliana GN=CTPA3 PE=3 SV=1//0
evm.model.Contig297.15	4964.01	24062.1	-2.2772	2.4636e-06	0.00023169	--	sp|Q9SBJ1|PDK_ARATH [Pyruvate dehydrogenase (acetyl-transferring)] kinase, mitochondrial OS=Arabidopsis thaliana GN=PDK PE=1 SV=1//0
evm.model.Contig298.26	364.685	6.43884	5.8237	6.7392e-08	1.0679e-05	--	sp|Q9FG13|CXE15_ARATH Probable carboxylesterase 15 OS=Arabidopsis thaliana GN=CXE15 PE=2 SV=1//4.28231e-74
evm.model.Contig30.21	3344.85	1075.02	1.6376	0.00044045	0.016757	--	sp|Q7XTS4|AGO2_ORYSJ Protein argonaute 2 OS=Oryza sativa subsp. japonica GN=AGO2 PE=2 SV=2//0
evm.model.Contig30.9	506.191	133.309	1.9249	0.00080685	0.026848	--	sp|C0LGH2|Y1561_ARATH Probable LRR receptor-like serine/threonine-protein kinase At1g56130 OS=Arabidopsis thaliana GN=At1g56130 PE=2 SV=2//3.44923e-10
evm.model.Contig300.109.3	15.1348	673.916	-5.4766	0.0013981	0.041075	--	sp|Q5Z5B2|AGO1D_ORYSJ Protein argonaute 1D OS=Oryza sativa subsp. japonica GN=AGO1D PE=2 SV=1//0
evm.model.Contig300.27	90.3681	2.61912	5.1087	0.00042736	0.016367	--	sp|B7F845|R10A_ORYSJ 60S ribosomal protein L10a OS=Oryza sativa subsp. japonica GN=RPL10A PE=1 SV=1//1.292e-08
evm.model.Contig300.38	298.851	1139.12	-1.9304	0.00019609	0.0087991	--	-//-
evm.model.Contig300.56	6.3607	153.021	-4.5884	2.7112e-07	3.5317e-05	--	sp|Q9LSL5|LRK92_ARATH L-type lectin-domain containing receptor kinase IX.2 OS=Arabidopsis thaliana GN=LECRK92 PE=2 SV=1//1.00425e-43
evm.model.Contig300.75	720.605	6124.12	-3.0872	1.0127e-06	0.0001099	--	sp|Q9XEA1|CSCL5_ARATH Protein OSCA1 OS=Arabidopsis thaliana GN=OSCA1 PE=1 SV=1//0
evm.model.Contig301.25	3397	354.697	3.2596	1.6789e-09	3.7752e-07	--	sp|Q9LEX0|P2A13_ARATH F-box protein PP2-A13 OS=Arabidopsis thaliana GN=PP2A13 PE=1 SV=1//2.69797e-109
evm.model.Contig301.30	1234.69	7682.23	-2.6374	7.0078e-08	1.1062e-05	--	sp|O48788|Y2267_ARATH Probable inactive receptor kinase At2g26730 OS=Arabidopsis thaliana GN=At2g26730 PE=1 SV=1//2.47198e-138
evm.model.Contig302.33	9174.6	1840.55	2.3175	2.0081e-06	0.00019666	--	sp|Q8LBB2|KING1_ARATH SNF1-related protein kinase regulatory subunit gamma-1 OS=Arabidopsis thaliana GN=KING1 PE=1 SV=2//2.24243e-168
evm.model.Contig303.34	109.725	7.00168	3.97	0.00015259	0.0073032	--	sp|Q54XK2|SC61A_DICDI Protein transport protein Sec61 subunit alpha OS=Dictyostelium discoideum GN=sec61a PE=3 SV=1//0
evm.model.Contig303.57	1.02793	81.8139	-6.3145	2.3682e-06	0.00022535	--	sp|Q10Q07|NNJA1_ORYSJ Ninja-family protein Os03g0214200 OS=Oryza sativa subsp. japonica GN=Os03g0214200 PE=2 SV=1//6.17347e-08
evm.model.Contig304.22	2608.42	5.10301	8.9976	1.6697e-36	2.2402e-32	--	-//-
evm.model.Contig305.59	86.0088	1493.69	-4.1183	7.2958e-13	3.6254e-10	--	sp|Q9QUR6|PPCE_MOUSE Prolyl endopeptidase OS=Mus musculus GN=Prep PE=2 SV=1//0
evm.model.Contig308.35	719.345	2208.24	-1.6181	0.0008879	0.028985	--	-//-
evm.model.Contig308.53	1494.9	17845.4	-3.5774	1.6362e-12	7.4841e-10	--	sp|P51273|YCF36_PORPU Uncharacterized protein ycf36 OS=Porphyra purpurea GN=ycf36 PE=3 SV=1//9.69036e-39
evm.model.Contig308.59	82.4542	344.548	-2.063	0.0011686	0.035797	--	sp|Q6AUV1|XDH_ORYSJ Xanthine dehydrogenase OS=Oryza sativa subsp. japonica GN=XDH PE=2 SV=1//6.49454e-13
evm.model.Contig31.115	6145.63	1745.27	1.8161	0.00018828	0.0085345	--	sp|Q69TI0|OPR5_ORYSJ Putative 12-oxophytodienoate reductase 5 OS=Oryza sativa subsp. japonica GN=OPR5 PE=2 SV=1//0
evm.model.Contig31.2	235.805	3684.66	-3.9659	1.66e-09	3.7537e-07	--	sp|Q6DRD9|ABHDB_DANRE Alpha/beta hydrolase domain-containing protein 11 OS=Danio rerio GN=abhd11 PE=2 SV=1//1.22246e-10
evm.model.Contig31.31	638.007	131.994	2.2731	5.7744e-05	0.003269	--	-//-
evm.model.Contig310.16	49.8072	0.667915	6.2205	0.00021865	0.0095765	--	sp|Q9FGY4|FB341_ARATH F-box protein At5g49610 OS=Arabidopsis thaliana GN=At5g49610 PE=1 SV=1//8.49311e-07
evm.model.Contig310.19	733.565	211.336	1.7954	0.00042734	0.016367	--	sp|Q9LSL5|LRK92_ARATH L-type lectin-domain containing receptor kinase IX.2 OS=Arabidopsis thaliana GN=LECRK92 PE=2 SV=1//1.19533e-70
evm.model.Contig310.20	297.758	75.2694	1.984	0.0010836	0.033708	--	sp|P86353|LECB_SPAPA Seed lectin beta chain OS=Spatholobus parviflorus PE=1 SV=1//9.78377e-12
evm.model.Contig310.58	39.9499	0.71474	5.8046	0.0014088	0.041331	--	sp|B8XCH5|QKY_ARATH Protein QUIRKY OS=Arabidopsis thaliana GN=QKY PE=2 SV=1//0
evm.model.Contig317.73.1	4572.41	1550.7	1.56	0.0011789	0.035975	--	sp|Q9CAD5|YODA_ARATH Mitogen-activated protein kinase kinase kinase YODA OS=Arabidopsis thaliana GN=YDA PE=1 SV=1//7.80637e-120
evm.model.Contig32.118	82.4395	1.66979	5.6256	1.3866e-05	0.0010111	--	sp|Q6AWW5|Y5262_ARATH Ankyrin repeat-containing protein At5g02620 OS=Arabidopsis thaliana GN=At5g02620 PE=1 SV=1//9.93087e-09
evm.model.Contig32.173	233.306	41.5948	2.4877	0.00040578	0.015781	--	sp|O64477|Y2913_ARATH G-type lectin S-receptor-like serine/threonine-protein kinase At2g19130 OS=Arabidopsis thaliana GN=At2g19130 PE=2 SV=1//0
evm.model.Contig323.79.1	34643.1	862417	-4.6377	3.9621e-10	1.0158e-07	--	sp|Q40073|RCAA_HORVU Ribulose bisphosphate carboxylase/oxygenase activase A, chloroplastic OS=Hordeum vulgare GN=RCAA PE=2 SV=1//0
evm.model.Contig335.27	354.421	1124.02	-1.6651	0.0010661	0.03337	--	sp|Q05609|CTR1_ARATH Serine/threonine-protein kinase CTR1 OS=Arabidopsis thaliana GN=CTR1 PE=1 SV=1//2.30048e-49
evm.model.Contig335.5	619.733	106.015	2.5474	7.8005e-06	0.00060849	--	-//-
evm.model.Contig336.12	11748	1098.83	3.4184	2.9965e-11	1.0135e-08	--	sp|Q689G6|PRR95_ORYSJ Two-component response regulator-like PRR95 OS=Oryza sativa subsp. japonica GN=PRR95 PE=2 SV=1//0
evm.model.Contig336.14	303.165	46.1075	2.717	5.1534e-05	0.0029718	--	sp|Q8LDU5|PP298_ARATH Pentatricopeptide repeat-containing protein At4g01400, mitochondrial OS=Arabidopsis thaliana GN=At4g01400 PE=2 SV=2//2.09066e-11
evm.model.Contig336.16	1524.71	7713.73	-2.3389	2.3906e-06	0.00022695	--	sp|Q9FFZ1|PPH_ARATH Pheophytinase, chloroplastic OS=Arabidopsis thaliana GN=PPH PE=1 SV=1//6.64389e-11
evm.model.Contig336.54	713.472	3278.45	-2.2001	0.00028872	0.012012	--	sp|Q6H3Z3|YSL15_ORYSJ Iron-phytosiderophore transporter YSL15 OS=Oryza sativa subsp. japonica GN=YSL15 PE=2 SV=1//0
evm.model.Contig34.3	6.00087	785.863	-7.033	7.8847e-07	8.7913e-05	--	sp|Q8LL69|DBNBT_TAXCA 3&apos;-N-debenzoyl-2&apos;-deoxytaxol N-benzoyltransferase OS=Taxus canadensis GN=TAX10 PE=1 SV=1//1.7098e-35
evm.model.Contig343.117	304.711	1447	-2.2476	1.403e-05	0.0010212	--	-//-
evm.model.Contig343.84	12951.8	2533.89	2.3537	0.00051192	0.018698	--	sp|Q9FQA3|GST23_MAIZE Glutathione transferase GST 23 OS=Zea mays PE=2 SV=1//5.01892e-124
evm.model.Contig343.88	686.972	2053.96	-1.5801	0.0014859	0.043122	--	sp|Q9SW80|BLH2_ARATH BEL1-like homeodomain protein 2 OS=Arabidopsis thaliana GN=BLH2 PE=1 SV=3//7.8712e-72
evm.model.Contig344.126	75.0981	591.067	-2.9765	7.8526e-07	8.7798e-05	--	sp|Q9SHC8|VAP12_ARATH Vesicle-associated protein 1-2 OS=Arabidopsis thaliana GN=PVA12 PE=1 SV=1//8.77216e-61
evm.model.Contig344.157	497.458	1604.31	-1.6893	0.00072773	0.024736	--	sp|P51192|YCF52_PORPU Uncharacterized N-acetyltransferase ycf52 OS=Porphyra purpurea GN=ycf52 PE=3 SV=1//3.94789e-33
evm.model.Contig344.17	462.238	132.96	1.7976	0.0012473	0.037663	--	sp|Q945B6|AOP1L_ARATH Probable 2-oxoglutarate-dependent dioxygenase AOP1.2 OS=Arabidopsis thaliana GN=AOP1.2 PE=2 SV=1//7.50796e-36
evm.model.Contig344.199	4345.4	18947.9	-2.1245	1.0669e-05	0.00080224	--	sp|Q0JCU7|ZEP_ORYSJ Zeaxanthin epoxidase, chloroplastic OS=Oryza sativa subsp. japonica GN=ZEP PE=2 SV=1//0
evm.model.Contig344.215	227.44	987.461	-2.1182	5.7224e-05	0.0032462	--	sp|Q7QBJ0|U483_ANOGA UPF0483 protein AGAP003155 OS=Anopheles gambiae GN=AGAP003155 PE=3 SV=3//5.85778e-18
evm.model.Contig344.273	1611.79	266.23	2.5979	5.5233e-07	6.5006e-05	--	sp|Q93Z20|PTR17_ARATH Protein NRT1/ PTR FAMILY 8.5 OS=Arabidopsis thaliana GN=NPF8.5 PE=2 SV=1//1.46708e-106
evm.model.Contig344.335	12124.3	4093.02	1.5667	0.0012294	0.037291	--	-//-
evm.model.Contig344.354	553.498	4327.86	-2.967	1.744e-08	3.1621e-06	--	sp|Q9XF58|PIP25_MAIZE Aquaporin PIP2-5 OS=Zea mays GN=PIP2-5 PE=1 SV=1//0
evm.model.Contig344.365	1370.09	351.242	1.9637	0.00012882	0.0063002	--	sp|Q9SGH4|PNSL3_ARATH Photosynthetic NDH subunit of lumenal location 3, chloroplastic OS=Arabidopsis thaliana GN=PNSL3 PE=1 SV=1//4.78216e-13
evm.model.Contig344.388	127.293	12.8775	3.3052	0.00028975	0.012036	--	sp|P31582|RAF2A_ARATH Ras-related protein RABF2a OS=Arabidopsis thaliana GN=RABF2A PE=1 SV=1//1.63722e-68
evm.model.Contig344.396	80.2319	0	Inf	0.00012159	0.0060272	--	-//-
evm.model.Contig346.1	511.782	100.08	2.3544	5.3638e-05	0.0030711	--	sp|Q93WC5|PP300_ARATH Pentatricopeptide repeat-containing protein At4g01990, mitochondrial OS=Arabidopsis thaliana GN=At4g01990 PE=2 SV=1//9.26749e-110
evm.model.Contig348.156	255.143	882.91	-1.791	0.00073482	0.024939	--	sp|P22686|CB2_CHLMO Chlorophyll a-b binding protein of LHCII type I, chloroplastic OS=Chlamydomonas moewusii PE=2 SV=1//1.23167e-57
evm.model.Contig348.19	417.754	1807.68	-2.1134	1.5206e-05	0.0010814	--	sp|Q9CAB8|PXG5_ARATH Probable peroxygenase 5 OS=Arabidopsis thaliana GN=PXG5 PE=2 SV=1//4.51198e-43
evm.model.Contig348.192	441.242	83.4794	2.4021	0.00022894	0.0099298	--	sp|Q9FUS8|GSTUH_ARATH Glutathione S-transferase U17 OS=Arabidopsis thaliana GN=GSTU17 PE=2 SV=1//2.7666e-73
evm.model.Contig348.194	66.8839	288.035	-2.1065	0.0017304	0.048402	--	-//-
evm.model.Contig349.130	483.772	1856.53	-1.9402	7.6203e-05	0.0041505	--	sp|Q8LG88|TDT_ARATH Tonoplast dicarboxylate transporter OS=Arabidopsis thaliana GN=TDT PE=2 SV=2//0
evm.model.Contig349.180	895.772	10968.5	-3.6141	1.8964e-12	8.4815e-10	--	sp|Q7XRV2|YSL6_ORYSJ Probable metal-nicotianamine transporter YSL6 OS=Oryza sativa subsp. japonica GN=YSL6 PE=2 SV=1//0
evm.model.Contig349.64	40.7672	194.245	-2.2524	0.00071411	0.024338	--	sp|Q8LEZ8|AP1S1_ARATH AP-1 complex subunit sigma-1 OS=Arabidopsis thaliana GN=AAP19-1 PE=1 SV=1//1.53009e-09
evm.model.Contig349.7	1968.3	204.037	3.2701	1.0052e-09	2.394e-07	--	sp|O22800|COL14_ARATH Zinc finger protein CONSTANS-LIKE 14 OS=Arabidopsis thaliana GN=COL14 PE=2 SV=2//7.21729e-28
evm.model.Contig349.78	308.523	977.585	-1.6638	0.0015854	0.045259	--	sp|O64759|CAAT5_ARATH Cationic amino acid transporter 5 OS=Arabidopsis thaliana GN=CAT5 PE=1 SV=1//0
evm.model.Contig35.32	1580.82	6958.7	-2.1381	0.00027836	0.011688	--	sp|Q9SL05|PGR5_ARATH Protein PROTON GRADIENT REGULATION 5, chloroplastic OS=Arabidopsis thaliana GN=PGR5 PE=1 SV=1//1.8105e-47
evm.model.Contig35.72	2645.06	12834.8	-2.2787	3.7708e-06	0.00033505	--	sp|Q9NQZ5|STAR7_HUMAN StAR-related lipid transfer protein 7, mitochondrial OS=Homo sapiens GN=STARD7 PE=1 SV=2//2.33704e-06
evm.model.Contig350.1	21447.7	3972.6	2.4327	0.00084143	0.027693	--	sp|Q9M8L2|FBK30_ARATH F-box/kelch-repeat protein At1g80440 OS=Arabidopsis thaliana GN=At1g80440 PE=2 SV=1//7.06559e-67
evm.model.Contig351.13	41.1547	12675.2	-8.2667	5.2667e-38	1.06e-33	--	sp|F4K5X6|RVE2_ARATH Protein REVEILLE 2 OS=Arabidopsis thaliana GN=RVE2 PE=2 SV=1//4.07472e-34
evm.model.Contig352.10	285.472	20.553	3.7959	2.3784e-07	3.1805e-05	--	-//-
evm.model.Contig360.11	110.058	484.247	-2.1375	0.00021965	0.0096098	--	sp|Q5JLP4|CKX4_ORYSJ Cytokinin dehydrogenase 4 OS=Oryza sativa subsp. japonica GN=CKX4 PE=2 SV=1//0
evm.model.Contig360.68	3072.26	94.715	5.0196	1.3592e-18	1.4786e-15	--	sp|B9EXZ6|BAT1_ORYSJ Amino-acid permease BAT1 homolog OS=Oryza sativa subsp. japonica GN=BAT1 PE=2 SV=1//0
evm.model.Contig368.11	976.252	3745	-1.9396	7.163e-05	0.0039442	--	sp|Q5QQ51|XYLT2_PANTR Xylosyltransferase 2 OS=Pan troglodytes GN=XYLT2 PE=2 SV=1//1.75538e-16
evm.model.Contig369.48	1480.1	342.389	2.112	2.8194e-05	0.0018215	--	sp|Q6Z4H0|6PGL2_ORYSJ Probable 6-phosphogluconolactonase 2 OS=Oryza sativa subsp. japonica GN=Os07g0604000 PE=2 SV=1//3.87807e-172
evm.model.Contig369.59	93.1138	566.029	-2.6038	1.148e-05	0.00085083	--	sp|Q93XX5|Y5713_ARATH PI-PLC X domain-containing protein At5g67130 OS=Arabidopsis thaliana GN=At5g67130 PE=1 SV=1//3.49055e-121
evm.model.Contig37.82	61.1608	960.516	-3.9731	2.1872e-11	7.6799e-09	--	sp|Q6K3T2|KAT1_ORYSJ Potassium channel KAT1 OS=Oryza sativa subsp. japonica GN=Os02g0245800 PE=2 SV=1//0
evm.model.Contig37.90	272.81	1076.64	-1.9806	0.00032883	0.013356	--	sp|Q9LPI5|CID11_ARATH Polyadenylate-binding protein-interacting protein 11 OS=Arabidopsis thaliana GN=CID11 PE=2 SV=1//5.70332e-106
evm.model.Contig372.21	177.173	688.197	-1.9577	0.00029932	0.01237	--	sp|Q9C7Z9|SCP18_ARATH Serine carboxypeptidase-like 18 OS=Arabidopsis thaliana GN=SCPL18 PE=2 SV=2//7.47875e-107
evm.model.Contig372.33	2.61911	56.0715	-4.4201	0.00087727	0.028685	--	-//-
evm.model.Contig377.20	317.621	1026.11	-1.6918	0.00085911	0.02816	--	-//-
evm.model.Contig377.34	180.711	1052.07	-2.5415	2.3225e-06	0.00022152	--	sp|Q8LB08|ADT4_ARATH ADP,ATP carrier protein ER-ANT1 OS=Arabidopsis thaliana GN=ER-ANT1 PE=2 SV=2//8.28539e-129
evm.model.Contig377.70	19642.6	6958.05	1.4972	0.001243	0.037618	--	sp|Q8LGG8|USPAL_ARATH Universal stress protein A-like protein OS=Arabidopsis thaliana GN=At3g01520 PE=1 SV=2//1.14417e-10
evm.model.Contig377.9	191.024	0.648042	8.2034	0.00046465	0.017463	--	-//-
evm.model.Contig379.38	54.4728	0.333957	7.3497	0.00081961	0.027108	--	-//-
evm.model.Contig379.48	44.2859	225.22	-2.3464	0.00056855	0.020288	--	sp|Q9FM64|PP431_ARATH Pentatricopeptide repeat-containing protein At5g55740, chloroplastic OS=Arabidopsis thaliana GN=CRR21 PE=2 SV=1//6.87124e-09
evm.model.Contig379.72	187.374	0.648042	8.1756	1.3991e-12	6.6254e-10	--	sp|Q9QYI7|DNJB8_MOUSE DnaJ homolog subfamily B member 8 OS=Mus musculus GN=Dnajb8 PE=2 SV=1//8.11045e-15
evm.model.Contig383.33	3819.12	13697.1	-1.8426	0.00012466	0.0061268	--	sp|Q5Z5I4|GLK1_ORYSJ Probable transcription factor GLK1 OS=Oryza sativa subsp. japonica GN=GLK1 PE=2 SV=1//7.95934e-89
evm.model.Contig388.1	4537.07	28635.4	-2.658	6.749e-05	0.0037521	--	sp|Q94A68|Y1669_ARATH Uncharacterized oxidoreductase At1g06690, chloroplastic OS=Arabidopsis thaliana GN=At1g06690 PE=2 SV=1//4.27384e-178
evm.model.Contig388.2	877.555	3629.23	-2.0481	3.9965e-05	0.0024263	--	sp|Q94A68|Y1669_ARATH Uncharacterized oxidoreductase At1g06690, chloroplastic OS=Arabidopsis thaliana GN=At1g06690 PE=2 SV=1//2.29639e-174
evm.model.Contig388.27	2128.81	8432.48	-1.9859	0.0005699	0.020318	--	sp|Q40070|PSBR_HORVU Photosystem II 10 kDa polypeptide, chloroplastic OS=Hordeum vulgare GN=PSBR PE=3 SV=1//1.52895e-54
evm.model.Contig388.29	189.421	864.933	-2.191	4.0739e-05	0.0024628	--	sp|Q54PM7|NAGK_DICDI N-acetyl-D-glucosamine kinase OS=Dictyostelium discoideum GN=nagk PE=3 SV=2//1.43593e-59
evm.model.Contig388.44	806.291	5788.1	-2.8437	1.0496e-08	1.9929e-06	--	sp|Q9C8G5|CSCLD_ARATH CSC1-like protein ERD4 OS=Arabidopsis thaliana GN=ERD4 PE=2 SV=1//0
evm.model.Contig392.108	1073.97	3709.89	-1.7884	0.0006274	0.022055	--	sp|Q6ATS0|CHLD_ORYSJ Magnesium-chelatase subunit ChlD, chloroplastic OS=Oryza sativa subsp. japonica GN=CHLD PE=1 SV=1//5.99872e-161
evm.model.Contig392.156	339.253	79.5181	2.093	0.0010736	0.033525	--	sp|Q9LZX1|LOR15_ARATH Protein LURP-one-related 15 OS=Arabidopsis thaliana GN=At5g01750 PE=1 SV=1//5.71041e-30
evm.model.Contig392.157	329.391	69.8345	2.2378	0.00037176	0.014772	--	sp|Q9LZX1|LOR15_ARATH Protein LURP-one-related 15 OS=Arabidopsis thaliana GN=At5g01750 PE=1 SV=1//1.33346e-45
evm.model.Contig392.52	988.553	17107.7	-4.1132	1.8599e-10	5.2352e-08	--	-//-
evm.model.Contig394.58	39.4903	226.161	-2.5178	0.00032638	0.013283	--	sp|Q42954|KPYC_TOBAC Pyruvate kinase, cytosolic isozyme OS=Nicotiana tabacum PE=2 SV=1//3.38458e-07
evm.model.Contig394.83	543	3105.83	-2.516	2.8792e-06	0.00026519	--	sp|Q6X4A2|CIPKV_ORYSJ CBL-interacting protein kinase 31 OS=Oryza sativa subsp. japonica GN=CIPK31 PE=1 SV=1//0
evm.model.Contig397.61	7871.65	123.085	5.9989	3.648e-25	1.0488e-21	--	sp|Q689G9|PRR1_ORYSJ Two-component response regulator-like PRR1 OS=Oryza sativa subsp. japonica GN=PRR1 PE=2 SV=2//0
evm.model.Contig399.4	66.175	1.99095	5.0548	0.00018793	0.008534	--	-//-
evm.model.Contig399.5	204.159	22.3376	3.1921	2.3447e-05	0.0015625	--	-//-
evm.model.Contig399.7	2556.7	332.774	2.9417	8.582e-06	0.00066302	--	sp|Q6Z7L3|TRL31_ORYSJ Thioredoxin-like 3-1, chloroplastic OS=Oryza sativa subsp. japonica GN=Os02g0774100 PE=3 SV=2//3.45877e-71
evm.model.Contig402.17	1671.1	475.65	1.8128	0.00027915	0.011704	--	sp|Q52QH4|NAC68_ORYSJ NAC domain-containing protein 68 OS=Oryza sativa subsp. japonica GN=NAC68 PE=2 SV=1//4.42582e-128
evm.model.Contig402.27	107.923	555.402	-2.3635	4.743e-05	0.002787	--	sp|Q9ZVI6|LOR8_ARATH Protein LURP-one-related 8 OS=Arabidopsis thaliana GN=At2g38640 PE=2 SV=1//4.08197e-39
evm.model.Contig403.10	0.970088	200.668	-7.6925	0.00027847	0.011688	--	-//-
evm.model.Contig403.34	159.101	3.02686	5.716	0.001696	0.047671	--	sp|Q39214|RPM1_ARATH Disease resistance protein RPM1 OS=Arabidopsis thaliana GN=RPM1 PE=1 SV=1//8.52265e-55
evm.model.Contig403.38	5579.55	1392.55	2.0024	5.2208e-05	0.003002	--	sp|Q7F2L3|NAC48_ORYSJ NAC domain-containing protein 48 OS=Oryza sativa subsp. japonica GN=NAC48 PE=2 SV=1//3.68718e-153
evm.model.Contig408.21	401.268	12.625	4.9902	5.9621e-12	2.403e-09	--	-//-
evm.model.Contig408.30	348.022	5.87349	5.8888	2.1682e-13	1.2292e-10	--	-//-
evm.model.Contig408.6	360.863	62.6683	2.5256	0.00099362	0.031666	--	-//-
evm.model.Contig408.80	265.022	2284.34	-3.1076	3.4454e-09	7.2229e-07	--	-//-
evm.model.Contig409.40	4532.11	1100.61	2.0419	3.1036e-05	0.0019829	--	sp|Q5PP32|WTR25_ARATH WAT1-related protein At3g45870 OS=Arabidopsis thaliana GN=At3g45870 PE=2 SV=1//2.00676e-122
evm.model.Contig409.49	44747	5757.64	2.9582	2.7563e-09	5.9329e-07	--	-//-
evm.model.Contig409.69	39.7075	359.329	-3.1778	1.995e-06	0.00019586	--	sp|Q8GX29|SKI25_ARATH F-box/kelch-repeat protein SKIP25 OS=Arabidopsis thaliana GN=SKIP25 PE=1 SV=1//3.27507e-65
evm.model.Contig409.77	664.589	2564.93	-1.9484	9.6546e-05	0.0050207	--	sp|Q8S8S2|LPCT2_ARATH Lysophospholipid acyltransferase LPEAT2 OS=Arabidopsis thaliana GN=LPEAT2 PE=1 SV=1//0
evm.model.Contig413.116	109.837	9.75325	3.4933	0.00019088	0.0086132	--	sp|Q9SD53|Y3720_ARATH UPF0481 protein At3g47200 OS=Arabidopsis thaliana GN=At3g47200 PE=2 SV=1//2.43665e-53
evm.model.Contig413.127	465.088	1441.73	-1.6322	0.0013068	0.039	--	sp|Q9SRE4|UGAL2_ARATH UDP-galactose transporter 2 OS=Arabidopsis thaliana GN=UDP-GALT2 PE=2 SV=1//7.34263e-71
evm.model.Contig413.62	4699.77	40936.5	-3.1227	3.4199e-10	8.9971e-08	--	sp|Q7XQ12|AMT11_ORYSJ Ammonium transporter 1 member 1 OS=Oryza sativa subsp. japonica GN=AMT1-1 PE=2 SV=1//0
evm.model.Contig416.10	2195.21	9830.1	-2.1628	0.00033043	0.013407	--	sp|Q8LK61|GAPN_WHEAT NADP-dependent glyceraldehyde-3-phosphate dehydrogenase OS=Triticum aestivum GN=GAPN PE=1 SV=2//0
evm.model.Contig416.2	533.528	63.2689	3.076	5.3535e-07	6.3378e-05	--	sp|Q9S7H4|CM2_ARATH Chorismate mutase 2 OS=Arabidopsis thaliana GN=CM2 PE=1 SV=1//1.12834e-92
evm.model.Contig416.23	15.9258	210.23	-3.7225	0.00028461	0.011879	--	sp|Q84MB3|ACCH1_ARATH 1-aminocyclopropane-1-carboxylate oxidase homolog 1 OS=Arabidopsis thaliana GN=At1g06620 PE=2 SV=1//3.83688e-108
evm.model.Contig416.26	206.95	838.722	-2.0189	0.00010223	0.005224	--	sp|Q6DBG8|ARAD1_ARATH Probable arabinosyltransferase ARAD1 OS=Arabidopsis thaliana GN=ARAD1 PE=1 SV=1//1.91764e-72
evm.model.Contig416.27	1309.42	4001.47	-1.6116	0.00081256	0.026963	--	sp|Q6ER21|ZHD9_ORYSJ Zinc-finger homeodomain protein 9 OS=Oryza sativa subsp. japonica GN=ZHD9 PE=3 SV=2//9.21763e-65
evm.model.Contig417.19	7.36451	238.202	-5.0155	2.5538e-05	0.0016714	--	-//-
evm.model.Contig417.29	1007.69	48.1344	4.3878	6.8114e-07	7.811e-05	--	sp|Q3T5N4|DRE1B_ORYSJ Dehydration-responsive element-binding protein 1B OS=Oryza sativa subsp. japonica GN=DREB1B PE=2 SV=1//7.6751e-46
evm.model.Contig418.46	3718.72	896.611	2.0523	2.5623e-05	0.0016743	--	sp|P0A0J6|NORA_STAAW Quinolone resistance protein NorA OS=Staphylococcus aureus (strain MW2) GN=norA PE=3 SV=1//1.03271e-07
evm.model.Contig420.9	1106.63	75.3327	3.8768	1.3235e-11	4.9324e-09	--	sp|Q5Z6X0|CIPKP_ORYSJ CBL-interacting protein kinase 25 OS=Oryza sativa subsp. japonica GN=CIPK25 PE=2 SV=1//0
evm.model.Contig421.17	131.125	2846.31	-4.4401	1.915e-13	1.1171e-10	--	sp|Q9ST02|NAATA_HORVU Nicotianamine aminotransferase A OS=Hordeum vulgare GN=naat-A PE=1 SV=2//3.3388e-108
evm.model.Contig424.66	1789.4	85.8581	4.3814	0.00091451	0.029596	--	sp|Q01595|CCDP_MAIZE Cortical cell-delineating protein OS=Zea mays PE=2 SV=1//9.03874e-25
evm.model.Contig426.29	3226.72	492.777	2.7111	9.1093e-08	1.3995e-05	--	-//-
evm.model.Contig426.32	59.1045	263.717	-2.1577	0.00067749	0.023407	--	sp|Q9SYD6|MATE1_ARATH MATE efflux family protein 1 OS=Arabidopsis thaliana GN=MATE PE=2 SV=2//0
evm.model.Contig426.50	1605.36	510.509	1.6529	0.0012671	0.038062	--	sp|Q9S845|GONS3_ARATH GDP-mannose transporter GONST3 OS=Arabidopsis thaliana GN=GONST3 PE=2 SV=1//5.03763e-149
evm.model.Contig428.12	109.964	471.444	-2.1001	0.00024115	0.010392	--	sp|Q93ZR6|WSD1_ARATH O-acyltransferase WSD1 OS=Arabidopsis thaliana GN=WSD1 PE=2 SV=1//3.23912e-105
evm.model.Contig429.10	505.004	2595.34	-2.3616	4.8387e-05	0.0028308	--	sp|Q6L482|P2C48_ORYSJ Probable protein phosphatase 2C 48 OS=Oryza sativa subsp. japonica GN=Os05g0358500 PE=2 SV=1//0
evm.model.Contig429.111	6750.05	482.112	3.8075	3.3566e-13	1.8258e-10	--	sp|Q0IGM7|BBX20_ARATH B-box zinc finger protein 20 OS=Arabidopsis thaliana GN=BBX20 PE=1 SV=1//1.69655e-24
evm.model.Contig429.125	39.3398	832.748	-4.4038	0.0011756	0.035921	--	sp|Q7XUJ5|HOX22_ORYSJ Homeobox-leucine zipper protein HOX22 OS=Oryza sativa subsp. japonica GN=HOX22 PE=2 SV=2//1.52816e-59
evm.model.Contig429.13	306.423	1704.38	-2.4756	2.1018e-05	0.0014171	--	sp|Q6L482|P2C48_ORYSJ Probable protein phosphatase 2C 48 OS=Oryza sativa subsp. japonica GN=Os05g0358500 PE=2 SV=1//0
evm.model.Contig429.131	1096.71	238.443	2.2015	3.2933e-05	0.002081	--	sp|Q7XUJ2|YSL9_ORYSJ Probable metal-nicotianamine transporter YSL9 OS=Oryza sativa subsp. japonica GN=YSL9 PE=2 SV=2//0
evm.model.Contig429.147	8612.52	1225.84	2.8127	1.6488e-08	3.003e-06	--	-//-
evm.model.Contig429.40	100.637	3741.75	-5.2165	1.4711e-12	6.8854e-10	--	sp|Q8LEA8|EID1_ARATH Phytochrome A-associated F-box protein OS=Arabidopsis thaliana GN=EID1 PE=1 SV=2//2.38363e-18
evm.model.Contig429.96	261.474	26.3369	3.3115	4.0706e-06	0.00035378	--	sp|Q9LZR8|Y5370_ARATH PAN domain-containing protein At5g03700 OS=Arabidopsis thaliana GN=At5g03700 PE=1 SV=1//3.05796e-107
evm.model.Contig429.99	221.437	23.7676	3.2198	1.9317e-05	0.0013246	--	sp|Q6H6Q7|HSFA3_ORYSJ Heat stress transcription factor A-3 OS=Oryza sativa subsp. japonica GN=HSFA3 PE=2 SV=1//6.46942e-35
evm.model.Contig43.29	67.5405	574.83	-3.0893	1.5316e-07	2.1631e-05	--	-//-
evm.model.Contig444.15	1895.59	592.399	1.678	0.00085649	0.028097	--	sp|Q8GYA4|CRK10_ARATH Cysteine-rich receptor-like protein kinase 10 OS=Arabidopsis thaliana GN=CRK10 PE=1 SV=3//4.54284e-139
evm.model.Contig444.16	6353.58	1014.94	2.6462	1.0892e-05	0.00081643	--	sp|Q8GYA4|CRK10_ARATH Cysteine-rich receptor-like protein kinase 10 OS=Arabidopsis thaliana GN=CRK10 PE=1 SV=3//1.91645e-129
evm.model.Contig444.18	1616.92	39.3325	5.3614	4.3823e-13	2.2328e-10	--	sp|Q9SXB8|Y1133_ARATH G-type lectin S-receptor-like serine/threonine-protein kinase At1g11330 OS=Arabidopsis thaliana GN=At1g11330 PE=2 SV=3//4.87278e-124
evm.model.Contig444.8	350.304	27.8502	3.6528	0.0011487	0.035268	--	-//-
evm.model.Contig448.100	2216.29	8662.68	-1.9667	3.8647e-05	0.0023641	--	sp|Q7XP59|GLR31_ORYSJ Glutamate receptor 3.1 OS=Oryza sativa subsp. japonica GN=GLR3.1 PE=1 SV=1//0
evm.model.Contig448.105	1584.64	315.75	2.3273	5.2531e-06	0.0004324	--	-//-
evm.model.Contig448.107	342.68	2305.74	-2.7503	4.6335e-08	7.6436e-06	--	sp|Q7XA39|RGA4_SOLBU Putative disease resistance protein RGA4 OS=Solanum bulbocastanum GN=RGA4 PE=2 SV=1//2.94155e-119
evm.model.Contig448.30	161.526	5667.99	-5.133	2.9795e-06	0.00027381	--	sp|Q66GP4|PP379_ARATH Pentatricopeptide repeat-containing protein At5g13770, chloroplastic OS=Arabidopsis thaliana GN=At5g13770 PE=2 SV=1//1.27729e-157
evm.model.Contig448.39	335.607	18.7286	4.1635	5.4692e-09	1.1007e-06	--	sp|F4KGY6|RVE1_ARATH Protein REVEILLE 1 OS=Arabidopsis thaliana GN=RVE1 PE=2 SV=1//3.44245e-30
evm.model.Contig448.49	118.194	1036.71	-3.1328	3.3095e-05	0.0020847	--	sp|Q7XUC5|P2C43_ORYSJ Probable protein phosphatase 2C 43 OS=Oryza sativa subsp. japonica GN=Os04g0584300 PE=3 SV=2//0
evm.model.Contig448.93	516.702	54.7948	3.2372	1.5952e-07	2.2217e-05	--	sp|Q8VZE2|PTR22_ARATH Protein NRT1/ PTR FAMILY 5.14 OS=Arabidopsis thaliana GN=NPF5.14 PE=2 SV=2//9.62752e-142
evm.model.Contig449.11	4156.92	42.3663	6.6165	7.3797e-28	2.7004e-24	--	-//-
evm.model.Contig449.18	7476.69	1653.16	2.1772	5.8582e-06	0.00047927	--	sp|Q9XIN0|LHW_ARATH Transcription factor LHW OS=Arabidopsis thaliana GN=LHW PE=1 SV=1//1.20642e-10
evm.model.Contig449.47	1771.79	162.097	3.4503	1.683e-10	4.8045e-08	--	sp|F4ILY9|ANTL1_ARATH Amino acid transporter ANTL1 OS=Arabidopsis thaliana GN=At2g42005 PE=2 SV=1//3.27731e-134
evm.model.Contig449.48	8.95971	359.972	-5.3283	0.00037038	0.014731	--	sp|Q9ZQV4|NAS5_HORVU Nicotianamine synthase-like 5 protein OS=Hordeum vulgare GN=NAS5 PE=1 SV=1//1.58393e-142
evm.model.Contig449.54	1648.31	224.884	2.8737	4.5336e-08	7.5095e-06	--	-//-
evm.model.Contig449.6	5.31266	86.6635	-4.0279	0.0003156	0.01291	--	sp|Q7XU38|C87A3_ORYSJ Cytochrome P450 87A3 OS=Oryza sativa subsp. japonica GN=CYP87A3 PE=2 SV=3//0
evm.model.Contig45.44	3712.89	726.247	2.354	1.5996e-06	0.00016259	--	sp|Q43153|CYSC_SPIOL Bifunctional L-3-cyanoalanine synthase/cysteine synthase, mitochondrial OS=Spinacia oleracea GN=CYSC PE=1 SV=1//0
evm.model.Contig45.48	2919.25	299.66	3.2842	3.8269e-10	9.9379e-08	--	sp|Q8RXL8|Y1689_ARATH Uncharacterized membrane protein At1g06890 OS=Arabidopsis thaliana GN=At1g06890 PE=1 SV=1//2.10622e-117
evm.model.Contig451.3	533.133	2086.1	-1.9682	7.952e-05	0.0043021	--	sp|Q8LAP6|PAP12_ARATH Probable plastid-lipid-associated protein 12, chloroplastic OS=Arabidopsis thaliana GN=PAP12 PE=2 SV=1//2.59751e-126
evm.model.Contig451.41	2458.57	7733.98	-1.6534	0.00054524	0.019613	--	sp|Q9FN03|UVR8_ARATH Ultraviolet-B receptor UVR8 OS=Arabidopsis thaliana GN=UVR8 PE=1 SV=1//1.47783e-22
evm.model.Contig451.6	1895.35	584.396	1.6974	0.00086177	0.028201	--	-//-
evm.model.Contig452.123	818.318	69.94	3.5485	0.00038881	0.015239	--	sp|Q65X71|ACA6_ORYSJ Probable calcium-transporting ATPase 6, plasma membrane-type OS=Oryza sativa subsp. japonica GN=Os05g0495600 PE=3 SV=1//0
evm.model.Contig452.148	1481.21	202.579	2.8702	1.008e-07	1.531e-05	--	-//-
evm.model.Contig452.170	2669.95	533.046	2.3245	5.169e-06	0.0004281	--	-//-
evm.model.Contig452.201	916.016	5203.53	-2.506	4.0579e-07	5.0412e-05	--	sp|Q8PSE5|HTPX2_METMA Protease HtpX homolog 2 OS=Methanosarcina mazei (strain ATCC BAA-159 / DSM 3647 / Goe1 / Go1 / JCM 11833 / OCM 88) GN=htpX2 PE=3 SV=1//1.69384e-13
evm.model.Contig452.241	6870.4	899.796	2.9327	6.0089e-09	1.2033e-06	--	sp|Q6LA42|APRR5_ARATH Two-component response regulator-like APRR5 OS=Arabidopsis thaliana GN=APRR5 PE=1 SV=2//2.37521e-15
evm.model.Contig452.26	8.53173	141.04	-4.0471	7.5464e-06	0.00059211	--	-//-
evm.model.Contig452.269	309.356	33.8978	3.19	2.6094e-06	0.00024425	--	sp|P42730|CLPB1_ARATH Chaperone protein ClpB1 OS=Arabidopsis thaliana GN=CLPB1 PE=1 SV=2//1.33794e-06
evm.model.Contig452.51	19019.2	150842	-2.9875	8.2699e-05	0.0044472	--	sp|Q40677|ALFC_ORYSJ Fructose-bisphosphate aldolase, chloroplastic OS=Oryza sativa subsp. japonica GN=Os11g0171300 PE=1 SV=2//0
evm.model.Contig454.156	310.369	13.6534	4.5067	1.51e-09	3.4929e-07	--	sp|Q10NT7|HRD3_ORYSJ ERAD-associated E3 ubiquitin-protein ligase component HRD3 OS=Oryza sativa subsp. japonica GN=HRD3 PE=2 SV=1//0
evm.model.Contig454.217	1522.29	86.0805	4.1444	6.1253e-09	1.2145e-06	--	sp|Q7EZ57|HS188_ORYSJ 18.8 kDa class V heat shock protein OS=Oryza sativa subsp. japonica GN=HSP18.8 PE=2 SV=1//2.49217e-47
evm.model.Contig454.265	263.95	1424.79	-2.4324	0.00026578	0.011225	--	-//-
evm.model.Contig454.270	236.187	822.442	-1.8	0.0017879	0.049561	--	sp|Q9ZV33|DOF22_ARATH Dof zinc finger protein DOF2.2 OS=Arabidopsis thaliana GN=DOF2.2 PE=2 SV=2//3.89799e-27
evm.model.Contig454.345	4676.67	1624.24	1.5257	0.0013625	0.040325	--	sp|O80507|CSK2E_ARATH Putative casein kinase II subunit beta-4 OS=Arabidopsis thaliana GN=At2g44680 PE=2 SV=1//9.1824e-131
evm.model.Contig454.40	1119.67	3995.91	-1.8355	0.00019904	0.0089176	--	sp|Q2QY53|CIPKW_ORYSJ CBL-interacting protein kinase 32 OS=Oryza sativa subsp. japonica GN=CIPK32 PE=2 SV=2//0
evm.model.Contig457.12	761.739	124.344	2.615	0.00012847	0.006291	--	sp|Q9LRB7|EL5_ORYSJ E3 ubiquitin-protein ligase EL5 OS=Oryza sativa subsp. japonica GN=EL5.1 PE=1 SV=1//2.21105e-49
evm.model.Contig460.44	380.594	0	Inf	2.0435e-05	0.0013847	--	-//-
evm.model.Contig461.162	23702.8	6833.5	1.7944	0.00015839	0.007527	--	sp|Q10716|CYSP1_MAIZE Cysteine proteinase 1 OS=Zea mays GN=CCP1 PE=2 SV=1//0
evm.model.Contig461.45	162.406	13.2834	3.6119	7.2269e-05	0.0039685	--	sp|O22808|LYK5_ARATH Protein LYK5 OS=Arabidopsis thaliana GN=LYK5 PE=2 SV=1//1.87683e-34
evm.model.Contig461.91	155.949	5.41709	4.8474	2.8055e-07	3.6428e-05	--	sp|Q6Z9C8|HFB2B_ORYSJ Heat stress transcription factor B-2b OS=Oryza sativa subsp. japonica GN=HSFB2B PE=2 SV=1//2.2702e-89
evm.model.Contig464.48	471.409	1832.85	-1.959	0.0011837	0.036095	--	sp|O82261|DEGP2_ARATH Protease Do-like 2, chloroplastic OS=Arabidopsis thaliana GN=DEGP2 PE=1 SV=2//0
evm.model.Contig466.21	58.9151	368.948	-2.6467	0.00025206	0.010747	--	sp|Q8LG88|TDT_ARATH Tonoplast dicarboxylate transporter OS=Arabidopsis thaliana GN=TDT PE=2 SV=2//1.08258e-38
evm.model.Contig466.22	209.013	1417.49	-2.7617	1.3338e-06	0.00013854	--	sp|Q8LG88|TDT_ARATH Tonoplast dicarboxylate transporter OS=Arabidopsis thaliana GN=TDT PE=2 SV=2//1.05528e-169
evm.model.Contig466.45	1707.13	31042.8	-4.1846	1.7079e-15	1.348e-12	--	sp|Q66GR3|BH130_ARATH Transcription factor bHLH130 OS=Arabidopsis thaliana GN=BHLH130 PE=1 SV=1//4.92156e-46
evm.model.Contig466.49	4192.38	30.6429	7.0961	2.9287e-30	1.3098e-26	--	sp|Q8RWR1|JMJ30_ARATH Putative lysine-specific demethylase JMJD5 OS=Arabidopsis thaliana GN=JMJD5 PE=2 SV=1//4.72123e-132
evm.model.Contig466.67	0.374159	177.69	-8.8915	0.00029805	0.012342	--	-//-
evm.model.Contig466.86	2528.4	570.956	2.1468	1.8842e-05	0.0012986	--	sp|Q9S720|PPD3_ARATH PsbP domain-containing protein 3, chloroplastic OS=Arabidopsis thaliana GN=PPD3 PE=1 SV=2//4.14611e-76
evm.model.Contig469.21	1930.93	633.67	1.6075	0.00098633	0.031494	--	-//-
evm.model.Contig470.34	435.551	1851.25	-2.0876	0.0005577	0.019972	--	-//-
evm.model.Contig470.62	105.672	499.893	-2.242	5.7261e-05	0.0032462	--	-//-
evm.model.Contig473.11	413.358	102.51	2.0116	0.00054698	0.01964	--	sp|Q7G1L2|RAP26_ARATH Ethylene-responsive transcription factor RAP2-6 OS=Arabidopsis thaliana GN=RAP2-6 PE=2 SV=2//3.97439e-24
evm.model.Contig477.11	39.1686	212.582	-2.4402	0.00089691	0.029232	--	sp|Q6L5F7|MPK17_ORYSJ Mitogen-activated protein kinase 17 OS=Oryza sativa subsp. japonica GN=MPK17 PE=2 SV=2//0
evm.model.Contig477.12	9042.34	51593.5	-2.5124	2.0198e-07	2.7559e-05	--	sp|Q9LI74|CHUP1_ARATH Protein CHUP1, chloroplastic OS=Arabidopsis thaliana GN=CHUP1 PE=1 SV=1//2.32951e-134
evm.model.Contig477.15	171.846	686.979	-1.9992	0.00025921	0.011006	--	sp|Q67YC0|PPSP1_ARATH Inorganic pyrophosphatase 1 OS=Arabidopsis thaliana GN=PS2 PE=1 SV=1//3.23648e-107
evm.model.Contig477.168	946.126	254.669	1.8934	0.00027997	0.011714	--	-//-
evm.model.Contig477.169	934.042	223.829	2.0611	9.8893e-05	0.0051033	--	sp|O22193|PUB4_ARATH U-box domain-containing protein 4 OS=Arabidopsis thaliana GN=PUB4 PE=1 SV=3//1.35569e-10
evm.model.Contig477.201	61.7043	299.542	-2.2793	0.00034977	0.014121	--	sp|Q941Y8|NQR2_ORYSJ Probable NADPH:quinone oxidoreductase 2 OS=Oryza sativa subsp. japonica GN=Os01g0954000 PE=2 SV=1//6.30675e-93
evm.model.Contig477.215	332.644	3517.85	-3.4026	9.3907e-11	2.7999e-08	--	sp|O80366|ARR9_ARATH Two-component response regulator ARR9 OS=Arabidopsis thaliana GN=ARR9 PE=1 SV=1//3.57619e-64
evm.model.Contig477.219	31.2604	326.599	-3.3851	8.2266e-07	9.0969e-05	--	sp|Q9LRR5|DRL21_ARATH Putative disease resistance protein At3g14460 OS=Arabidopsis thaliana GN=At3g14460 PE=3 SV=1//6.13927e-82
evm.model.Contig477.319	1032.86	155.427	2.7323	8.3262e-05	0.0044566	--	sp|P32110|GSTX6_SOYBN Probable glutathione S-transferase OS=Glycine max GN=HSP26-A PE=2 SV=1//1.62854e-61
evm.model.Contig477.33	1674.01	359.118	2.2208	1.6359e-05	0.0011532	--	-//-
evm.model.Contig477.336	21.1388	146.115	-2.7891	0.0006965	0.02392	--	sp|Q9SR43|PFBS_ARATH Phytochromobilin:ferredoxin oxidoreductase, chloroplastic OS=Arabidopsis thaliana GN=HY2 PE=2 SV=1//3.47367e-106
evm.model.Contig477.337	144.44	509.78	-1.8194	0.0011305	0.034842	--	sp|Q8RZB5|CML10_ORYSJ Probable calcium-binding protein CML10 OS=Oryza sativa subsp. japonica GN=CML10 PE=2 SV=1//8.91855e-09
evm.model.Contig477.34	4694.67	1318.26	1.8324	0.00018417	0.0084239	--	sp|Q9CR50|ZN363_MOUSE RING finger and CHY zinc finger domain-containing protein 1 OS=Mus musculus GN=Rchy1 PE=1 SV=1//3.25427e-55
evm.model.Contig477.65	51.2582	490.197	-3.2575	0.00052827	0.019139	--	sp|Q6L5H6|P2C50_ORYSJ Probable protein phosphatase 2C 50 OS=Oryza sativa subsp. japonica GN=Os05g0537400 PE=3 SV=1//3.60397e-172
evm.model.Contig477.74	224.343	1083.56	-2.272	0.00018986	0.0085769	--	-//-
evm.model.Contig477.77	775.939	2804.13	-1.8535	0.00026664	0.01125	--	sp|Q94A41|AMY3_ARATH Alpha-amylase 3, chloroplastic OS=Arabidopsis thaliana GN=AMY3 PE=2 SV=1//0
evm.model.Contig479.129	406.687	2885.32	-2.8267	4.3804e-08	7.3464e-06	--	sp|Q10S58|SAT2_ORYSJ Probable serine acetyltransferase 2 OS=Oryza sativa subsp. japonica GN=SAT2 PE=2 SV=1//0
evm.model.Contig479.146	101.689	8046.35	-6.3061	5.6323e-05	0.0032021	--	-//-
evm.model.Contig479.176	252.407	1206.99	-2.2576	1.2672e-05	0.00093077	--	sp|Q10S70|EXLA1_ORYSJ Expansin-like A1 OS=Oryza sativa subsp. japonica GN=EXLA1 PE=2 SV=1//3.81153e-119
evm.model.Contig479.3	223.604	24.4602	3.1924	1.6194e-05	0.0011449	--	sp|P68428|H32_WHEAT Histone H3.2 OS=Triticum aestivum PE=1 SV=2//1.22552e-86
evm.model.Contig479.57	267.343	983.366	-1.879	0.00020869	0.0092715	--	sp|P9WNH1|BPOC_MYCTU Putative non-heme bromoperoxidase BpoC OS=Mycobacterium tuberculosis (strain ATCC 25618 / H37Rv) GN=bpoC PE=1 SV=1//2.65517e-10
evm.model.Contig479.96	37.0742	188.546	-2.3464	0.0015391	0.044219	--	-//-
evm.model.Contig481.13	300.887	1012.74	-1.751	0.00074463	0.025187	--	sp|Q8W486|Y1491_ARATH Uncharacterized protein At1g04910 OS=Arabidopsis thaliana GN=At1g04910 PE=2 SV=1//2.85414e-70
evm.model.Contig481.24	95.7885	376.886	-1.9762	0.0010302	0.03255	--	-//-
evm.model.Contig481.55	8.20335	588.927	-6.1657	4.9678e-10	1.2611e-07	--	sp|Q94F40|GDL9_ARATH GDSL esterase/lipase At1g28600 OS=Arabidopsis thaliana GN=At1g28600 PE=2 SV=1//9.12004e-94
evm.model.Contig481.57	1495.58	172.754	3.1139	1.0877e-08	2.0363e-06	--	-//-
evm.model.Contig482.47.1	625.814	107.114	2.5466	7.222e-06	0.00057162	--	-//-
evm.model.Contig483.17	22843.8	5191.83	2.1375	7.2699e-06	0.00057377	--	-//-
evm.model.Contig483.92	11088.2	2389.45	2.2143	0.00017216	0.0079927	--	sp|P24805|TSJT1_TOBAC Stem-specific protein TSJT1 OS=Nicotiana tabacum GN=TSJT1 PE=2 SV=1//3.41194e-30
evm.model.Contig484.67	1565.21	9944.15	-2.6675	8.3538e-08	1.2933e-05	--	sp|Q6EPN6|ISPF_ORYSJ 2-C-methyl-D-erythritol 2,4-cyclodiphosphate synthase, chloroplastic OS=Oryza sativa subsp. japonica GN=ISPF PE=2 SV=1//1.52359e-103
evm.model.Contig488.27	14.4568	282.933	-4.2906	0.00044727	0.016952	--	sp|A6YIH8|C7D55_HYOMU Premnaspirodiene oxygenase OS=Hyoscyamus muticus GN=CYP71D55 PE=1 SV=1//1.62733e-148
evm.model.Contig488.37	1946.37	375.639	2.3734	8.9772e-05	0.0047234	--	sp|P26154|CR14_HORVU Cold-regulated protein BLT14 OS=Hordeum vulgare GN=BLT14 PE=2 SV=1//6.82407e-20
evm.model.Contig488.42	36719.2	2318.12	3.9855	7.7676e-10	1.9181e-07	--	sp|P26154|CR14_HORVU Cold-regulated protein BLT14 OS=Hordeum vulgare GN=BLT14 PE=2 SV=1//2.11416e-10
evm.model.Contig49.109	337.369	34.0051	3.3105	7.2949e-06	0.00057461	--	sp|Q93Z27|CML45_ARATH Probable calcium-binding protein CML45 OS=Arabidopsis thaliana GN=CML45 PE=1 SV=1//2.45136e-14
evm.model.Contig49.184	1267.09	213.461	2.5695	1.6518e-06	0.00016616	--	sp|Q0WR59|Y5020_ARATH Probable inactive receptor kinase At5g10020 OS=Arabidopsis thaliana GN=At5g10020 PE=1 SV=2//0
evm.model.Contig49.270	551.158	128.088	2.1053	0.00041786	0.016095	--	-//-
evm.model.Contig49.300	43.645	215.703	-2.3052	0.0013484	0.039997	--	sp|Q4R1I9|ANGLT_ROSHC Anthocyanidin 5,3-O-glucosyltransferase OS=Rosa hybrid cultivar GN=RhGT1 PE=2 SV=1//4.36667e-117
evm.model.Contig49.302	336.27	59.975	2.4872	0.00013872	0.0067271	--	sp|Q4R1I9|ANGLT_ROSHC Anthocyanidin 5,3-O-glucosyltransferase OS=Rosa hybrid cultivar GN=RhGT1 PE=2 SV=1//5.12389e-83
evm.model.Contig49.308	21.797	508.406	-4.5438	1.3153e-11	4.9324e-09	--	sp|Q4R1I9|ANGLT_ROSHC Anthocyanidin 5,3-O-glucosyltransferase OS=Rosa hybrid cultivar GN=RhGT1 PE=2 SV=1//1.28235e-112
evm.model.Contig49.309	284.338	26.7714	3.4088	1.8126e-06	0.00018104	--	-//-
evm.model.Contig49.353	276.087	1012.94	-1.8754	0.00018354	0.0084197	--	-//-
evm.model.Contig49.374	1933.23	5576.41	-1.5283	0.0013009	0.038933	--	sp|Q0WVX5|SSY4_ARATH Probable starch synthase 4, chloroplastic/amyloplastic OS=Arabidopsis thaliana GN=SS4 PE=2 SV=1//0
evm.model.Contig49.53	20.5324	146.85	-2.8384	0.00083958	0.027655	--	sp|Q09893|YAI5_SCHPO Uncharacterized protein C24B11.05 OS=Schizosaccharomyces pombe (strain 972 / ATCC 24843) GN=SPAC24B11.05 PE=3 SV=1//2.60195e-19
evm.model.Contig492.16	1347.45	166.752	3.0145	6.1373e-08	9.8028e-06	--	sp|Q9LD61|PYRB_ORYSJ Aspartate carbamoyltransferase, chloroplastic OS=Oryza sativa subsp. japonica GN=PYRB PE=2 SV=1//0
evm.model.Contig495.166	1928.61	22180.5	-3.5237	5.6566e-12	2.3473e-09	--	sp|Q9FLP9|GGAP2_ARATH GDP-L-galactose phosphorylase 2 OS=Arabidopsis thaliana GN=VTC5 PE=1 SV=1//0
evm.model.Contig495.198	166.273	730.71	-2.1357	0.00013064	0.0063817	--	sp|Q10EJ2|CSPLU_ORYSJ CASP-like protein 5C1 OS=Oryza sativa subsp. japonica GN=Os03g0767900 PE=2 SV=1//2.39122e-62
evm.model.Contig495.276	322.545	21.198	3.9275	3.2394e-08	5.5961e-06	--	sp|Q6PQJ9|5BPOR_DIGLA 3-oxo-Delta(4,5)-steroid 5-beta-reductase OS=Digitalis lanata PE=1 SV=1//6.5749e-154
evm.model.Contig495.423	5147.86	765.437	2.7496	4.8347e-08	7.9107e-06	--	sp|O74841|FAD1_SCHPO Probable FAD synthase OS=Schizosaccharomyces pombe (strain 972 / ATCC 24843) GN=SPCC1235.04c PE=3 SV=1//9.82924e-43
evm.model.Contig495.60	166.637	672.996	-2.0139	0.00038456	0.015131	--	-//-
evm.model.Contig495.77	1133.28	287.477	1.979	0.00012433	0.0061268	--	sp|Q9LQL2|PTR14_ARATH Protein NRT1/ PTR FAMILY 7.3 OS=Arabidopsis thaliana GN=NPF7.3 PE=1 SV=2//0
evm.model.Contig495.78	3637.48	854.313	2.0901	1.8443e-05	0.0012755	--	sp|Q9LQL2|PTR14_ARATH Protein NRT1/ PTR FAMILY 7.3 OS=Arabidopsis thaliana GN=NPF7.3 PE=1 SV=2//0
evm.model.Contig495.86	300.154	46.8661	2.6791	5.7909e-05	0.003273	--	-//-
evm.model.Contig495.87	11566.4	3775.45	1.6152	0.00058241	0.020691	--	sp|G4LTX4|DSP4_CASSA Phosphoglucan phosphatase DSP4, amyloplastic OS=Castanea sativa GN=DSP4 PE=1 SV=1//2.21575e-156
evm.model.Contig498.23	112.278	9.27882	3.597	0.00017207	0.0079927	--	sp|O22799|Y2349_ARATH Uncharacterized protein At2g33490 OS=Arabidopsis thaliana GN=At2g33490 PE=4 SV=2//5.0398e-105
evm.model.Contig498.40	168.396	25.0787	2.7473	0.00037001	0.014731	--	sp|P83332|TLP1_PRUPE Thaumatin-like protein 1 OS=Prunus persica PE=2 SV=1//4.00031e-77
evm.model.Contig498.9	8346.16	2564.92	1.7022	0.00039452	0.015432	--	-//-
evm.model.Contig5.124	10028.1	1804.42	2.4744	4.7985e-07	5.8707e-05	--	-//-
evm.model.Contig5.32	216.051	3285.71	-3.9268	0.00034103	0.013796	--	-//-
evm.model.Contig50.12	656.715	137.945	2.2512	7.4163e-05	0.0040596	--	-//-
evm.model.Contig50.123	4680.7	1294.42	1.8544	0.00011365	0.0057111	--	sp|Q82M93|TAL1_STRAW Transaldolase 1 OS=Streptomyces avermitilis (strain ATCC 31267 / DSM 46492 / JCM 5070 / NCIMB 12804 / NRRL 8165 / MA-4680) GN=tal1 PE=3 SV=1//2.06346e-103
evm.model.Contig50.130	1710.29	5161.46	-1.5935	0.00090236	0.029362	--	sp|Q55CU8|RSC5_DICDI Random slug protein 5 OS=Dictyostelium discoideum GN=rsc5 PE=2 SV=1//3.75632e-24
evm.model.Contig50.137	274.988	57.6254	2.2546	0.00092352	0.029788	--	-//-
evm.model.Contig50.4	1599.94	460.24	1.7976	0.00032459	0.013224	--	sp|Q5JJI4|TOM20_ORYSJ Probable mitochondrial import receptor subunit TOM20 OS=Oryza sativa subsp. japonica GN=TOM20 PE=2 SV=1//1.91576e-103
evm.model.Contig50.41	797.891	4075.52	-2.3527	1.4405e-06	0.00014753	--	sp|Q42602|C89A2_ARATH Cytochrome P450 89A2 OS=Arabidopsis thaliana GN=CYP89A2 PE=2 SV=2//1.11451e-153
evm.model.Contig50.59	4776.45	1329.08	1.8455	0.00012461	0.0061268	--	sp|Q9LK32|Y3721_ARATH Uncharacterized protein At3g27210 OS=Arabidopsis thaliana GN=Y-2 PE=1 SV=1//5.10348e-10
evm.model.Contig50.63	2175.33	10180.3	-2.2265	5.8579e-06	0.00047927	--	sp|Q8S059|STAD2_ORYSJ Acyl-[acyl-carrier-protein] desaturase 2, chloroplastic OS=Oryza sativa subsp. japonica GN=SSI2 PE=2 SV=1//0
evm.model.Contig50.64	58.2239	405.172	-2.7989	1.4397e-05	0.0010367	--	sp|Q5JLM1|PIN6_ORYSJ Probable auxin efflux carrier component 6 OS=Oryza sativa subsp. japonica GN=PIN6 PE=2 SV=1//1.44823e-124
evm.model.Contig50.73	23.8301	163.332	-2.7769	0.00048717	0.018073	--	sp|Q0JGK4|SPSA1_ORYSJ Probable sucrose-phosphate synthase 1 OS=Oryza sativa subsp. japonica GN=SPS1 PE=2 SV=2//0
evm.model.Contig500.4	194576	49334.8	1.9797	2.3184e-05	0.0015475	--	sp|Q43472|GRP_HORVU Glycine-rich RNA-binding protein blt801 OS=Hordeum vulgare GN=blt801 PE=1 SV=1//2.15756e-41
evm.model.Contig501.13	916.27	12.2603	6.2237	0.0014206	0.041646	--	-//-
evm.model.Contig501.14	1000.92	30.3138	5.0452	6.3761e-16	5.3468e-13	--	-//-
evm.model.Contig501.15	12447.8	3705.24	1.7482	0.0003779	0.014971	--	-//-
evm.model.Contig501.26	563.535	32.1487	4.1317	1.1436e-10	3.3846e-08	--	sp|P0CG89|H4_SOYBN Histone H4 OS=Glycine max PE=3 SV=1//5.97717e-51
evm.model.Contig501.65	7403.16	1818.29	2.0256	9.7068e-05	0.0050349	--	sp|Q84KJ7|AMT21_ORYSJ Ammonium transporter 2 member 1 OS=Oryza sativa subsp. japonica GN=AMT2-1 PE=2 SV=1//0
evm.model.Contig506.128	859.303	5518	-2.6829	3.1464e-08	5.4825e-06	--	sp|Q8GXG1|ASPGB_ARATH Probable isoaspartyl peptidase/L-asparaginase 2 OS=Arabidopsis thaliana GN=At3g16150 PE=2 SV=2//1.62469e-180
evm.model.Contig506.27	2891.87	357.777	3.0149	4.7947e-09	9.8466e-07	--	sp|Q5FWN8|DNJ6A_XENLA DnaJ homolog subfamily B member 6-A OS=Xenopus laevis GN=dnajb6-a PE=2 SV=1//2.66096e-15
evm.model.Contig506.46	2983.85	257.95	3.532	3.6215e-11	1.1851e-08	--	sp|P20144|WUN1_SOLTU Wound-induced protein 1 OS=Solanum tuberosum GN=WUN1 PE=2 SV=1//2.49799e-17
evm.model.Contig506.67	0	44.1598	#NAME?	0.00063555	0.022236	--	sp|Q84JK2|FD_ARATH Protein FD OS=Arabidopsis thaliana GN=FD PE=1 SV=1//2.60165e-12
evm.model.Contig51.42	270.846	40.0864	2.7563	3.6808e-05	0.0022805	--	sp|P83332|TLP1_PRUPE Thaumatin-like protein 1 OS=Prunus persica PE=2 SV=1//1.10379e-75
evm.model.Contig51.60	82.8685	3.4403	4.5902	0.00010318	0.0052639	--	-//-
evm.model.Contig51.63	122.201	10.8748	3.4902	0.00022523	0.0098114	--	-//-
evm.model.Contig51.65	106.949	4.57557	4.5468	0.0004194	0.016139	--	-//-
evm.model.Contig514.15	492.466	65.7962	2.9039	3.9886e-06	0.0003475	--	-//-
evm.model.Contig515.17	860.544	294.375	1.5476	0.0016198	0.046011	--	sp|Q6H5X0|RIP2_ORYSJ Putative ripening-related protein 2 OS=Oryza sativa subsp. japonica GN=Os02g0637000 PE=3 SV=1//9.85476e-77
evm.model.Contig515.21	12646.2	1634.92	2.9514	3.8009e-09	7.8861e-07	--	sp|Q6K7E6|ERF1_ORYSJ Ethylene-responsive transcription factor 1 OS=Oryza sativa subsp. japonica GN=EREBP1 PE=1 SV=1//2.84664e-41
evm.model.Contig515.22	146.661	19.7998	2.8889	0.00038563	0.015148	--	-//-
evm.model.Contig515.23	2342.53	201.609	3.5384	5.398e-11	1.6975e-08	--	sp|A5PK27|R144B_BOVIN E3 ubiquitin-protein ligase RNF144B OS=Bos taurus GN=RNF144B PE=2 SV=1//1.91001e-08
evm.model.Contig515.45	3486.62	475.206	2.8752	2.1801e-08	3.9e-06	--	sp|Q651X6|CSLE6_ORYSJ Cellulose synthase-like protein E6 OS=Oryza sativa subsp. japonica GN=CSLE6 PE=2 SV=1//0
evm.model.Contig517.101	353.465	92.7654	1.9299	0.0013525	0.040088	--	-//-
evm.model.Contig517.110	54001.2	4957.14	3.4454	7.6791e-12	2.972e-09	--	sp|P05167|ALEU_HORVU Thiol protease aleurain OS=Hordeum vulgare PE=2 SV=1//0
evm.model.Contig517.144	785.335	92.0858	3.0923	9.6084e-08	1.4705e-05	--	sp|Q8GXZ3|Y5102_ARATH Serine/threonine-protein kinase At5g01020 OS=Arabidopsis thaliana GN=At5g01020 PE=1 SV=1//6.2195e-132
evm.model.Contig517.197	12410.8	2846.75	2.1242	1.0424e-05	0.00078569	--	sp|Q9FM19|HIR1_ARATH Hypersensitive-induced response protein 1 OS=Arabidopsis thaliana GN=HIR1 PE=1 SV=1//1.28864e-179
evm.model.Contig517.198	1762.21	450.665	1.9673	8.5784e-05	0.0045553	--	sp|Q9FM19|HIR1_ARATH Hypersensitive-induced response protein 1 OS=Arabidopsis thaliana GN=HIR1 PE=1 SV=1//0
evm.model.Contig517.200	0.875543	618.24	-9.4638	1.4358e-10	4.188e-08	--	-//-
evm.model.Contig517.203.1	17897.1	1302.91	3.7799	2.5145e-13	1.4057e-10	--	-//-
evm.model.Contig517.242	10821.1	3522.28	1.6193	0.00069383	0.02387	--	sp|P46259|TBA1_PEA Tubulin alpha-1 chain OS=Pisum sativum GN=TUBA1 PE=3 SV=1//0
evm.model.Contig517.377	443.756	62.7555	2.822	4.5873e-06	0.00038791	--	sp|Q0IU52|ASP1_ORYSJ Aspartic proteinase Asp1 OS=Oryza sativa subsp. japonica GN=ASP1 PE=2 SV=1//3.11324e-77
evm.model.Contig517.378	387.722	1617.44	-2.0606	0.00013999	0.0067622	--	sp|Q9LS46|ALMT9_ARATH Aluminum-activated malate transporter 9 OS=Arabidopsis thaliana GN=ALMT9 PE=2 SV=1//1.93786e-171
evm.model.Contig517.403	560.045	27.6618	4.3396	0.0007123	0.024306	--	sp|Q9FDX8|HD1_ORYSJ Zinc finger protein HD1 OS=Oryza sativa subsp. japonica GN=HD1 PE=2 SV=1//1.49967e-108
evm.model.Contig520.109	550.009	18.6509	4.8821	4.7121e-06	0.00039493	--	sp|Q06398|GSTU6_ORYSJ Probable glutathione S-transferase GSTU6 OS=Oryza sativa subsp. japonica GN=GSTU6 PE=2 SV=2//9.43983e-75
evm.model.Contig520.110	75.1759	0.333957	7.8145	1.1997e-06	0.00012697	--	sp|Q06398|GSTU6_ORYSJ Probable glutathione S-transferase GSTU6 OS=Oryza sativa subsp. japonica GN=GSTU6 PE=2 SV=2//1.31657e-75
evm.model.Contig520.29	154.195	1372.49	-3.154	2.747e-09	5.9329e-07	--	sp|Q8H1Z0|CER3_ARATH Protein ECERIFERUM 3 OS=Arabidopsis thaliana GN=CER3 PE=1 SV=1//0
evm.model.Contig520.30	2533.92	11372.9	-2.1662	1.6213e-05	0.0011449	--	sp|Q9M0B8|WTR37_ARATH WAT1-related protein At4g30420 OS=Arabidopsis thaliana GN=At4g30420 PE=3 SV=1//6.49705e-87
evm.model.Contig520.32	47.1315	302.885	-2.684	3.2716e-05	0.0020705	--	sp|Q9SUD5|WTR36_ARATH WAT1-related protein At4g28040 OS=Arabidopsis thaliana GN=At4g28040 PE=2 SV=1//5.2622e-77
evm.model.Contig520.33	4142.25	644	2.6853	1.0172e-07	1.5335e-05	--	sp|Q9SUD4|TET7_ARATH Tetraspanin-7 OS=Arabidopsis thaliana GN=TET7 PE=2 SV=1//7.50513e-91
evm.model.Contig520.34	47.9491	713.758	-3.8959	1.8619e-05	0.0012855	--	-//-
evm.model.Contig520.51	307.513	2441.15	-2.9888	1.4106e-05	0.0010249	--	sp|Q0JLP9|P2C06_ORYSJ Probable protein phosphatase 2C 6 OS=Oryza sativa subsp. japonica GN=Os01g0583100 PE=1 SV=1//0
evm.model.Contig520.74	598.399	106.71	2.4874	1.5696e-05	0.0011142	--	-//-
evm.model.Contig521.103.2	2246.32	6605.62	-1.5561	0.00097748	0.031276	--	sp|B9F2U5|GUFP_ORYSJ Translation factor GUF1 homolog, chloroplastic OS=Oryza sativa subsp. japonica GN=Os02g0157700 PE=3 SV=1//0
evm.model.Contig521.12	254.941	1300.2	-2.3505	7.2285e-06	0.00057162	--	sp|Q6Z2T8|SSY22_ORYSJ Soluble starch synthase 2-2, chloroplastic/amyloplastic OS=Oryza sativa subsp. japonica GN=SSII-2 PE=2 SV=2//0
evm.model.Contig521.136	758.882	220.458	1.7834	0.0013716	0.040563	--	-//-
evm.model.Contig521.14	9127.51	72129.8	-2.9823	8.2539e-10	2.0258e-07	--	sp|Q6Z2T6|CHLP_ORYSJ Geranylgeranyl diphosphate reductase, chloroplastic OS=Oryza sativa subsp. japonica GN=CHLP PE=2 SV=1//0
evm.model.Contig521.75	130.328	810.91	-2.6374	1.963e-06	0.00019365	--	sp|Q54I39|IST1L_DICDI IST1-like protein OS=Dictyostelium discoideum GN=DDB_G0289029 PE=3 SV=1//3.32277e-06
evm.model.Contig522.41	2076.41	439.712	2.2395	0.00078364	0.02622	--	-//-
evm.model.Contig523.117	37.3224	850.319	-4.5099	1.7905e-08	3.2317e-06	--	sp|Q9ST02|NAATA_HORVU Nicotianamine aminotransferase A OS=Hordeum vulgare GN=naat-A PE=1 SV=2//0
evm.model.Contig523.127	682.792	2650.47	-1.9567	0.0010727	0.033522	--	sp|Q9LFA2|KIPK_ARATH Serine/threonine-protein kinase KIPK OS=Arabidopsis thaliana GN=KIPK PE=1 SV=1//0
evm.model.Contig523.23	4.06821	73.8084	-4.1813	0.00059634	0.02113	--	sp|P0DKG3|OFP9_ARATH Probable transcription repressor OFP9 OS=Arabidopsis thaliana GN=OFP9 PE=3 SV=1//3.22289e-08
evm.model.Contig524.21	97.5133	645.077	-2.7258	3.0063e-06	0.00027564	--	-//-
evm.model.Contig524.75	1105.63	3487.6	-1.6574	0.00056413	0.020184	--	sp|Q9SUT9|RTNLB_ARATH Reticulon-like protein B2 OS=Arabidopsis thaliana GN=RTNLB2 PE=1 SV=1//1.99668e-81
evm.model.Contig528.11	58.5252	252.584	-2.1096	0.001751	0.048775	--	sp|Q39214|RPM1_ARATH Disease resistance protein RPM1 OS=Arabidopsis thaliana GN=RPM1 PE=1 SV=1//6.47007e-58
evm.model.Contig528.28	9956.41	2.81921	11.786	0.00047291	0.017665	--	sp|P93147|C81E1_GLYEC Isoflavone 2&apos;-hydroxylase OS=Glycyrrhiza echinata GN=CYP81E1 PE=1 SV=2//1.46612e-107
evm.model.Contig528.90	157.637	11.8634	3.732	1.9531e-05	0.0013347	--	-//-
evm.model.Contig53.29	8.04992	910.401	-6.8214	8.9044e-07	9.766e-05	--	sp|Q9SIT6|AB5G_ARATH ABC transporter G family member 5 OS=Arabidopsis thaliana GN=ABCG5 PE=2 SV=1//0
evm.model.Contig53.4	124.044	957.396	-2.9483	3.8088e-06	0.00033694	--	sp|F4HUK6|AAE1_ARATH Probable acyl-activating enzyme 1, peroxisomal OS=Arabidopsis thaliana GN=AAE1 PE=2 SV=1//0
evm.model.Contig534.21	40.0759	605.078	-3.9163	3.139e-10	8.3124e-08	--	-//-
evm.model.Contig534.47	197.393	15.6599	3.6559	3.4253e-06	0.00030844	--	-//-
evm.model.Contig54.33	548.009	25.2855	4.4378	0.0007677	0.025772	--	-//-
evm.model.Contig54.40	9.82896	127.1	-3.6928	4.4223e-05	0.002641	--	sp|Q75I93|BGL07_ORYSJ Beta-glucosidase 7 OS=Oryza sativa subsp. japonica GN=BGLU7 PE=1 SV=1//0
evm.model.Contig540.12	182.203	1448.85	-2.9913	0.0012096	0.036802	--	sp|Q9SX20|PTR18_ARATH Protein NRT1/ PTR FAMILY 3.1 OS=Arabidopsis thaliana GN=NPF3.1 PE=2 SV=1//0
evm.model.Contig540.16	8519.73	372.948	4.5138	9.0622e-16	7.4441e-13	--	sp|Q8RWD0|COL16_ARATH Zinc finger protein CONSTANS-LIKE 16 OS=Arabidopsis thaliana GN=COL16 PE=2 SV=2//4.98428e-71
evm.model.Contig541.52	552.821	44.2986	3.6415	4.5003e-09	9.2893e-07	--	sp|Q9LZJ6|ATL5_ARATH RING-H2 finger protein ATL5 OS=Arabidopsis thaliana GN=ATL5 PE=2 SV=1//2.17529e-14
evm.model.Contig547.29	280.948	2872.3	-3.3538	1.2234e-10	3.5944e-08	--	-//-
evm.model.Contig548.114	1057.39	169.397	2.642	1.3355e-06	0.00013854	--	-//-
evm.model.Contig548.36	4172.79	367.881	3.5037	2.1842e-11	7.6799e-09	--	sp|Q50228|FMDA_METME Formamidase OS=Methylophilus methylotrophus GN=fmdA PE=1 SV=1//9.48446e-153
evm.model.Contig548.82	2187.65	11857	-2.4383	7.0006e-07	7.9599e-05	--	sp|Q94BM7|SPA4_ARATH Protein SPA1-RELATED 4 OS=Arabidopsis thaliana GN=SPA4 PE=1 SV=1//0
evm.model.Contig55.33	727.414	12006.1	-4.0449	0.00037933	0.015013	--	sp|B3H4X8|TCL2_ARATH MYB-like transcription factor TCL2 OS=Arabidopsis thaliana GN=TCL2 PE=1 SV=1//2.54887e-07
evm.model.Contig553.7	1.84563	188.996	-6.6781	0.00038209	0.015063	--	sp|Q6NNN0|RADL3_ARATH Protein RADIALIS-like 3 OS=Arabidopsis thaliana GN=RL3 PE=2 SV=1//6.00845e-18
evm.model.Contig554.10	585.269	164.044	1.835	0.0010186	0.032206	--	sp|Q9M3A8|PP273_ARATH Pentatricopeptide repeat-containing protein At3g49240 OS=Arabidopsis thaliana GN=EMB1796 PE=2 SV=1//1.70375e-170
evm.model.Contig554.110	7864.12	775.596	3.3419	2.341e-07	3.1409e-05	--	sp|Q7EZT1|NAC67_ORYSJ NAC domain-containing protein 67 OS=Oryza sativa subsp. japonica GN=NAC67 PE=2 SV=1//1.19567e-115
evm.model.Contig554.168	308.867	1790.64	-2.5354	1.0813e-06	0.00011606	--	sp|Q3E9A0|ANTR6_ARATH Probable anion transporter 6, chloroplastic OS=Arabidopsis thaliana GN=ANTR6 PE=2 SV=1//0
evm.model.Contig554.178	6.13282	122.265	-4.3173	1.1249e-05	0.00083692	--	-//-
evm.model.Contig554.194	46.215	368.82	-2.9965	0.00047263	0.017665	--	sp|Q52QW5|PSY_ONCHC Phytoene synthase, chloroplastic OS=Oncidium hybrid cultivar GN=PSY PE=2 SV=1//1.29596e-139
evm.model.Contig554.213	210.105	1.07565	7.6098	0.0002763	0.011633	--	sp|B7F845|R10A_ORYSJ 60S ribosomal protein L10a OS=Oryza sativa subsp. japonica GN=RPL10A PE=1 SV=1//8.0388e-59
evm.model.Contig554.226	522.639	16.4909	4.9861	7.8194e-13	3.8383e-10	--	sp|O22755|ATL44_ARATH RING-H2 finger protein ATL44 OS=Arabidopsis thaliana GN=ATL44 PE=2 SV=1//1.53829e-25
evm.model.Contig554.30	129.122	1446	-3.4853	0.00010662	0.0054117	--	sp|Q8S9H7|DIV_ANTMA Transcription factor DIVARICATA OS=Antirrhinum majus GN=DIVARICATA PE=2 SV=1//2.63868e-30
evm.model.Contig554.302	3449.96	54.8512	5.9749	6.9747e-06	0.00055592	--	sp|Q06398|GSTU6_ORYSJ Probable glutathione S-transferase GSTU6 OS=Oryza sativa subsp. japonica GN=GSTU6 PE=2 SV=2//1.36394e-65
evm.model.Contig554.313	210.314	19.8449	3.4057	8.8312e-06	0.00067966	--	sp|P62786|H42_WHEAT Histone H4 variant TH091 OS=Triticum aestivum PE=3 SV=2//1.05489e-50
evm.model.Contig554.315	243.682	49.9787	2.2856	0.00091412	0.029596	--	-//-
evm.model.Contig554.368	106.055	7656.23	-6.1738	4.562e-26	1.5302e-22	--	sp|Q940T9|COL4_ARATH Zinc finger protein CONSTANS-LIKE 4 OS=Arabidopsis thaliana GN=COL4 PE=2 SV=2//3.17833e-08
evm.model.Contig554.372	80.1499	503.081	-2.65	0.00034271	0.01385	--	sp|Q8W4K5|VAB_ARATH VAN3-binding protein OS=Arabidopsis thaliana GN=VAB PE=1 SV=1//3.34621e-16
evm.model.Contig554.387	0.748318	45.8769	-5.938	0.00077147	0.025877	--	sp|Q94LR4|EXPB4_ORYSJ Expansin-B4 OS=Oryza sativa subsp. japonica GN=EXPB4 PE=2 SV=1//9.73117e-167
evm.model.Contig554.402	490.758	0.981999	8.9651	5.0563e-05	0.0029284	--	-//-
evm.model.Contig554.428	32.3071	340.003	-3.3956	6.6054e-07	7.5964e-05	--	-//-
evm.model.Contig554.442	558.25	1796.8	-1.6864	0.00064328	0.022437	--	sp|O81316|SCL6_ARATH Scarecrow-like protein 6 OS=Arabidopsis thaliana GN=SCL6 PE=1 SV=1//7.96181e-82
evm.model.Contig557.102	340.118	2899.41	-3.0917	5.4104e-07	6.3864e-05	--	sp|Q6ZDJ7|UGE2_ORYSJ UDP-glucose 4-epimerase 2 OS=Oryza sativa subsp. japonica GN=UGE-2 PE=2 SV=1//0
evm.model.Contig557.119	78.9282	0	Inf	1.2099e-07	1.7581e-05	--	-//-
evm.model.Contig561.22	684.659	151.895	2.1723	0.00011107	0.0056095	--	-//-
evm.model.Contig561.25	3322.94	409.149	3.0218	5.3551e-09	1.0832e-06	--	-//-
evm.model.Contig561.72	7239	220.376	5.0377	8.7741e-20	1.2613e-16	--	sp|Q7XSV4|TLP7_ORYSJ Tubby-like F-box protein 7 OS=Oryza sativa subsp. japonica GN=TULP7 PE=2 SV=1//0
evm.model.Contig562.101	26.6895	199.841	-2.9045	0.00091471	0.029596	--	-//-
evm.model.Contig562.47	647.467	69.3971	3.2219	1.145e-07	1.7006e-05	--	-//-
evm.model.Contig562.72	5337.13	30999.5	-2.5381	1.2805e-07	1.8408e-05	--	sp|Q9ST27|PHOT2_ORYSJ Phototropin-2 OS=Oryza sativa subsp. japonica GN=PHOT2 PE=1 SV=1//0
evm.model.Contig562.81	205.628	26.8621	2.9364	7.8891e-05	0.0042738	--	-//-
evm.model.Contig562.82	19.868	260.376	-3.7121	0.00017978	0.00827	--	sp|Q9LMN7|WAK5_ARATH Wall-associated receptor kinase 5 OS=Arabidopsis thaliana GN=WAK5 PE=2 SV=1//1.74394e-135
evm.model.Contig565.15	338.972	1887.01	-2.4769	1.4934e-05	0.0010639	--	sp|Q9LZS7|GDL71_ARATH GDSL esterase/lipase At5g03610 OS=Arabidopsis thaliana GN=At5g03610 PE=2 SV=1//1.10053e-65
evm.model.Contig565.5	752.31	2585.19	-1.7809	0.00038062	0.01505	--	sp|Q652N5|PHT44_ORYSJ Probable anion transporter 4, chloroplastic OS=Oryza sativa subsp. japonica GN=PHT4;4 PE=2 SV=1//0
evm.model.Contig565.69	69.3711	4.18954	4.0495	0.0010089	0.031949	--	sp|Q8VYA3|WAKLJ_ARATH Wall-associated receptor kinase-like 10 OS=Arabidopsis thaliana GN=WAKL10 PE=2 SV=1//3.12358e-08
evm.model.Contig568.64	0	288.058	#NAME?	0.0010416	0.03283	--	-//-
evm.model.Contig577.104	2810.61	905.533	1.634	0.0008937	0.029151	--	sp|Q9SKK0|EBF1_ARATH EIN3-binding F-box protein 1 OS=Arabidopsis thaliana GN=EBF1 PE=1 SV=1//1.01602e-163
evm.model.Contig577.65	1776.97	17107.9	-3.2672	2.1525e-10	6.0166e-08	--	sp|F4JKH6|TSS_ARATH Protein TSS OS=Arabidopsis thaliana GN=TSS PE=1 SV=1//0
evm.model.Contig577.94	91.3048	6.80819	3.7453	0.00066081	0.022949	--	sp|B9FKM7|MCM8_ORYSJ Probable DNA helicase MCM8 OS=Oryza sativa subsp. japonica GN=MCM8 PE=2 SV=1//0
evm.model.Contig579.20	3229.8	720.14	2.1651	1.4732e-05	0.0010551	--	sp|P92934|AAP6_ARATH Amino acid permease 6 OS=Arabidopsis thaliana GN=AAP6 PE=1 SV=1//0
evm.model.Contig58.14	2383.94	633.619	1.9117	0.00076566	0.025746	--	sp|Q9LT96|Y5977_ARATH Probable leucine-rich repeat receptor-like protein kinase At5g49770 OS=Arabidopsis thaliana GN=At5g49770 PE=2 SV=1//0
evm.model.Contig58.20	1336.17	4331.64	-1.6968	0.00044261	0.016823	--	sp|O04437|GSTZ_WHEAT Glutathione S-transferase OS=Triticum aestivum GN=GSTZ1 PE=1 SV=1//1.20227e-65
evm.model.Contig580.97	329.054	70.0537	2.2318	0.0016138	0.045931	--	-//-
evm.model.Contig580.98	1139.88	262.801	2.1168	6.0755e-05	0.0034086	--	sp|Q689D6|RPD1_ARATH Protein ROOT PRIMORDIUM DEFECTIVE 1 OS=Arabidopsis thaliana GN=RPD1 PE=1 SV=1//7.51922e-11
evm.model.Contig582.63	803.684	251.993	1.6732	0.0016899	0.047618	--	sp|O81263|KITH_ORYSJ Thymidine kinase OS=Oryza sativa subsp. japonica GN=TK PE=2 SV=2//9.89846e-148
evm.model.Contig582.75	201027	16404.7	3.6152	1.2996e-12	6.2276e-10	--	sp|Q05349|12KD_FRAAN Auxin-repressed 12.5 kDa protein OS=Fragaria ananassa PE=2 SV=1//3.41573e-30
evm.model.Contig582.77	2986.81	175.687	4.0875	4.5003e-14	2.7446e-11	--	sp|Q41144|STC_RICCO Sugar carrier protein C OS=Ricinus communis GN=STC PE=2 SV=1//0
evm.model.Contig584.51	1756.15	231.986	2.9203	0.00095073	0.030541	--	sp|Q8GXR2|PLT6_ARATH Probable polyol transporter 6 OS=Arabidopsis thaliana GN=PLT6 PE=2 SV=2//2.35901e-179
evm.model.Contig585.25	155.264	21.0694	2.8815	0.00051684	0.018812	--	sp|P24397|HY6H_HYONI Hyoscyamine 6-dioxygenase OS=Hyoscyamus niger GN=H6H PE=1 SV=1//5.75145e-27
evm.model.Contig585.32	0	112.722	#NAME?	9.4246e-05	0.004933	--	-//-
evm.model.Contig585.33	0	147.561	#NAME?	0.00010643	0.005409	--	-//-
evm.model.Contig585.41	1045.17	29.7684	5.1338	3.0332e-16	2.5977e-13	--	sp|O23310|NFYB3_ARATH Nuclear transcription factor Y subunit B-3 OS=Arabidopsis thaliana GN=NFYB3 PE=2 SV=1//9.49772e-54
evm.model.Contig585.70	551.625	138.841	1.9903	0.00040979	0.015891	--	sp|Q6Z4T5|POLIA_ORYSJ DNA polymerase I A, chloroplastic OS=Oryza sativa subsp. japonica GN=Os08g0175300 PE=2 SV=1//0
evm.model.Contig586.13	232.861	35.8214	2.7006	0.00093811	0.03016	--	sp|Q4R1I9|ANGLT_ROSHC Anthocyanidin 5,3-O-glucosyltransferase OS=Rosa hybrid cultivar GN=RhGT1 PE=2 SV=1//7.42362e-99
evm.model.Contig586.19	122.667	757.191	-2.6259	3.9786e-06	0.00034738	--	sp|Q4R1I9|ANGLT_ROSHC Anthocyanidin 5,3-O-glucosyltransferase OS=Rosa hybrid cultivar GN=RhGT1 PE=2 SV=1//5.62412e-119
evm.model.Contig586.60	26.8416	197.393	-2.8785	5.6154e-05	0.0031969	--	sp|Q54R82|MKKA_DICDI Mitogen-activated protein kinase kinase kinase A OS=Dictyostelium discoideum GN=mkkA PE=1 SV=2//1.59407e-55
evm.model.Contig589.127	575.216	82.6191	2.7996	2.5155e-06	0.00023602	--	sp|P29060|CHIA_TOBAC Acidic endochitinase OS=Nicotiana tabacum PE=1 SV=1//3.51396e-113
evm.model.Contig589.163	122.038	5.34468	4.5131	7.1694e-06	0.00056918	--	sp|P19172|CHIA_ARATH Acidic endochitinase OS=Arabidopsis thaliana GN=CHIB1 PE=2 SV=2//2.59751e-116
evm.model.Contig589.211	173.907	17.6429	3.3012	0.0001195	0.0059457	--	sp|Q70II3|EF110_ARATH Ethylene-responsive transcription factor ERF110 OS=Arabidopsis thaliana GN=ERF110 PE=2 SV=2//4.39683e-12
evm.model.Contig589.234	166.207	11.8431	3.8109	3.3001e-05	0.002082	--	sp|Q94DW6|SPZ1_ORYSJ Serpin-Z1 OS=Oryza sativa subsp. japonica GN=Os01g0765400 PE=1 SV=1//5.28322e-65
evm.model.Contig589.297	650.009	145.594	2.1585	0.00016532	0.007772	--	sp|B3TPQ7|ATESY_MAGGA Alpha-terpineol synthase, chloroplastic OS=Magnolia grandiflora PE=1 SV=1//4.15594e-121
evm.model.Contig589.45	21.9336	186.069	-3.0846	0.00010599	0.0053962	--	-//-
evm.model.Contig589.75	79.488	601.113	-2.9188	5.145e-07	6.1635e-05	--	-//-
evm.model.Contig589.94	855.504	210.5	2.023	7.4165e-05	0.0040596	--	-//-
evm.model.Contig59.5	24966	8811.31	1.5025	0.001386	0.040869	--	sp|Q9SGD6|AROD6_ARATH Arogenate dehydratase/prephenate dehydratase 6, chloroplastic OS=Arabidopsis thaliana GN=ADT6 PE=1 SV=1//1.60026e-74
evm.model.Contig592.119	262.727	1095.76	-2.0603	6.7403e-05	0.0037521	--	sp|Q9SYK9|U74E2_ARATH UDP-glycosyltransferase 74E2 OS=Arabidopsis thaliana GN=UGT74E2 PE=1 SV=1//1.76249e-111
evm.model.Contig592.94	916.833	3032.8	-1.7259	0.00040706	0.01581	--	sp|Q8H1H9|AMO_ARATH Primary amine oxidase OS=Arabidopsis thaliana GN=At1g62810 PE=2 SV=1//0
evm.model.Contig593.1	265.563	30.6897	3.1132	6.8087e-06	0.00054376	--	-//-
evm.model.Contig595.6	5901.36	1230.97	2.2613	3.1273e-06	0.00028479	--	sp|A4YGN0|SUCD_METS5 Succinate-semialdehyde dehydrogenase (acetylating) OS=Metallosphaera sedula (strain ATCC 51363 / DSM 5348) GN=Msed_1424 PE=1 SV=1//3.41581e-76
evm.model.Contig595.9	1100.3	312.591	1.8156	0.00041588	0.016034	--	sp|P0C128|IAA25_ORYSJ Auxin-responsive protein IAA25 OS=Oryza sativa subsp. japonica GN=IAA25 PE=2 SV=1//2.18322e-103
evm.model.Contig597.108	230.339	986.949	-2.0992	0.00046707	0.017488	--	sp|Q8W485|Y5010_ARATH Uncharacterized protein At5g50100, mitochondrial OS=Arabidopsis thaliana GN=At5g50100 PE=2 SV=1//9.87227e-70
evm.model.Contig597.22.1	2668.18	646.875	2.0443	0.00038166	0.015061	--	sp|Q9SKX5|PAO2_ARATH Probable polyamine oxidase 2 OS=Arabidopsis thaliana GN=PAO2 PE=2 SV=1//0
evm.model.Contig597.67	431.995	108.31	1.9958	0.00070908	0.024228	--	sp|O53732|UFAA1_MYCTU Tuberculostearic acid methyltransferase UfaA1 OS=Mycobacterium tuberculosis (strain ATCC 25618 / H37Rv) GN=ufaA1 PE=1 SV=3//1.98402e-58
evm.model.Contig599.138	141.281	508.461	-1.8476	0.0012931	0.038755	--	sp|Q7XTQ5|MEX1_ORYSJ Maltose excess protein 1-like, chloroplastic OS=Oryza sativa subsp. japonica GN=Os04g0602400 PE=2 SV=2//1.60144e-158
evm.model.Contig599.27	224.943	3185.1	-3.8237	4.4535e-05	0.0026533	--	-//-
evm.model.Contig6.218	155.899	12.5862	3.6307	4.4923e-05	0.0026709	--	sp|Q9SI61|ASE1_ARATH Amidophosphoribosyltransferase 1, chloroplastic OS=Arabidopsis thaliana GN=ASE1 PE=2 SV=1//0
evm.model.Contig6.238	1187.72	78.9481	3.9112	0.00035054	0.014133	--	-//-
evm.model.Contig6.270	386.62	12720.2	-5.0401	2.9455e-20	4.7424e-17	--	sp|O48651|ERG1_PANGI Squalene monooxygenase OS=Panax ginseng PE=2 SV=1//0
evm.model.Contig6.274	223.806	1890.7	-3.0786	1.2554e-05	0.00092376	--	-//-
evm.model.Contig6.328	813.231	2555.19	-1.6517	0.00099735	0.031735	--	sp|Q8H7Y6|HFA2D_ORYSJ Heat stress transcription factor A-2d OS=Oryza sativa subsp. japonica GN=HSFA2D PE=2 SV=2//1.42893e-171
evm.model.Contig6.393	1358.26	6568.67	-2.2738	4.8414e-06	0.00040346	--	sp|Q9C5L3|GLPT1_ARATH Putative glycerol-3-phosphate transporter 1 OS=Arabidopsis thaliana GN=At3g47420 PE=2 SV=1//0
evm.model.Contig6.400	5.19944	429.87	-6.3694	1.5306e-13	9.0601e-11	--	sp|Q9SZ42|FAD4_ARATH Fatty acid desaturase 4, chloroplastic OS=Arabidopsis thaliana GN=FAD4 PE=2 SV=1//5.44359e-59
evm.model.Contig6.458	4642.49	1256.99	1.8849	0.00010045	0.0051569	--	sp|Q8L7W2|NUDT8_ARATH Nudix hydrolase 8 OS=Arabidopsis thaliana GN=NUDT8 PE=2 SV=2//9.54302e-124
evm.model.Contig6.541	5172.55	16581.8	-1.6807	0.00029777	0.012342	--	sp|Q9SAR5|AKR2_ARATH Ankyrin repeat domain-containing protein 2 OS=Arabidopsis thaliana GN=AKR2 PE=1 SV=2//3.37294e-111
evm.model.Contig6.608	229.602	1235.31	-2.4277	3.9202e-06	0.00034303	--	sp|Q9C5U0|AHK4_ARATH Histidine kinase 4 OS=Arabidopsis thaliana GN=AHK4 PE=1 SV=1//0
evm.model.Contig6.649	620.981	85.3208	2.8636	0.00043305	0.016554	--	sp|Q5PNY6|PUB21_ARATH U-box domain-containing protein 21 OS=Arabidopsis thaliana GN=PUB21 PE=2 SV=1//4.28871e-66
evm.model.Contig6.673	232759	637.136	8.513	1.0445e-19	1.4497e-16	--	sp|Q75GA5|TIP41_ORYSJ Probable aquaporin TIP4-1 OS=Oryza sativa subsp. japonica GN=TIP4-1 PE=2 SV=1//3.90248e-133
evm.model.Contig6.694	1663.99	5562.73	-1.7411	0.00022632	0.0098374	--	sp|Q8RWI9|AB15G_ARATH ABC transporter G family member 15 OS=Arabidopsis thaliana GN=ABCG15 PE=2 SV=2//0
evm.model.Contig6.713	2334.32	224.321	3.3794	0.00011904	0.0059303	--	sp|Q5B6Q3|EXGB_EMENI Glucan endo-1,6-beta-glucosidase B OS=Emericella nidulans (strain FGSC A4 / ATCC 38163 / CBS 112.46 / NRRL 194 / M139) GN=exgB PE=2 SV=1//1.40649e-79
evm.model.Contig6.718	1606.53	488.284	1.7182	0.00086114	0.028201	--	sp|Q39061|CP33_ARATH RNA-binding protein CP33, chloroplastic OS=Arabidopsis thaliana GN=CP33 PE=2 SV=1//7.07969e-25
evm.model.Contig6.732	5846.08	1058.33	2.4657	6.1782e-07	7.1872e-05	--	sp|Q9C5S1|MKP1_ARATH Protein-tyrosine-phosphatase MKP1 OS=Arabidopsis thaliana GN=MKP1 PE=1 SV=1//4.55463e-10
evm.model.Contig6.792	2225.04	135.512	4.0373	1.0013e-06	0.00010923	--	sp|Q67U69|FDH2_ORYSJ Formate dehydrogenase 2, mitochondrial OS=Oryza sativa subsp. japonica GN=Os06g0486900 PE=2 SV=1//0
evm.model.Contig6.872	603.512	2188.92	-1.8588	0.0002083	0.0092643	--	sp|Q9SL29|CNG15_ARATH Putative cyclic nucleotide-gated ion channel 15 OS=Arabidopsis thaliana GN=CNGC15 PE=3 SV=1//0
evm.model.Contig60.103	0	28.3292	#NAME?	0.001756	0.048847	--	sp|Q9LTC6|ERF95_ARATH Ethylene-responsive transcription factor ERF095 OS=Arabidopsis thaliana GN=ERF095 PE=1 SV=1//2.09608e-17
evm.model.Contig60.107	6205.18	202.24	4.9393	3.3017e-19	4.0272e-16	--	sp|Q6IV56|RN141_DANRE RING finger protein 141 OS=Danio rerio GN=rnf141 PE=2 SV=2//2.37383e-08
evm.model.Contig60.119	373.003	3494.67	-3.2279	2.6235e-10	7.04e-08	--	sp|Q54GU0|ARSB_DICDI Putative transporter arsB OS=Dictyostelium discoideum GN=arsB PE=2 SV=1//1.63625e-58
evm.model.Contig60.135	6527.34	1041.5	2.6478	8.8638e-08	1.367e-05	--	sp|Q9CR50|ZN363_MOUSE RING finger and CHY zinc finger domain-containing protein 1 OS=Mus musculus GN=Rchy1 PE=1 SV=1//2.24737e-71
evm.model.Contig60.202	32313.6	1702.95	4.246	0.00050666	0.018577	--	-//-
evm.model.Contig60.207	8546.67	1238.57	2.7867	0.0017337	0.048437	--	sp|Q9FXT4|AGAL_ORYSJ Alpha-galactosidase OS=Oryza sativa subsp. japonica GN=Os10g0493600 PE=1 SV=1//0
evm.model.Contig60.225	556.623	16.4262	5.0826	3.6528e-14	2.2973e-11	--	sp|Q8RWR1|JMJ30_ARATH Putative lysine-specific demethylase JMJD5 OS=Arabidopsis thaliana GN=JMJD5 PE=2 SV=1//5.40847e-145
evm.model.Contig60.253	826.342	188.355	2.1333	7.8638e-05	0.0042678	--	sp|P0C2F6|RNHX1_ARATH Putative ribonuclease H protein At1g65750 OS=Arabidopsis thaliana GN=At1g65750 PE=3 SV=1//7.55934e-34
evm.model.Contig60.256	52.6147	310.471	-2.5609	0.00018588	0.0084731	--	sp|F4IPY2|SYCM_ARATH Cysteine--tRNA ligase, chloroplastic/mitochondrial OS=Arabidopsis thaliana GN=SYCO PE=2 SV=1//1.27882e-173
evm.model.Contig60.45	151.514	839.473	-2.47	8.4051e-06	0.0006506	--	sp|Q5NUF4|HIDM_GLYEC 2-hydroxyisoflavanone dehydratase OS=Glycyrrhiza echinata GN=HIDM PE=1 SV=1//5.95949e-15
evm.model.Contig60.49	194.763	1176.39	-2.5946	2.4468e-05	0.0016225	--	sp|Q9SX78|CXE2_ARATH Probable carboxylesterase 2 OS=Arabidopsis thaliana GN=CXE2 PE=2 SV=1//7.29279e-61
evm.model.Contig608.27	8170.32	28432.8	-1.7991	0.00014905	0.0071507	--	sp|Q96288|BBX24_ARATH B-box zinc finger protein 24 OS=Arabidopsis thaliana GN=BBX24 PE=1 SV=1//2.32779e-54
evm.model.Contig608.33	4624.99	1507.44	1.6173	0.0006337	0.022199	--	sp|Q8S8F9|NIC1_ARATH Nicotinamidase 1 OS=Arabidopsis thaliana GN=NIC1 PE=1 SV=1//2.52372e-94
evm.model.Contig61.105	137.402	938.371	-2.7718	3.7337e-06	0.00033249	--	sp|Q7XPF8|HKT4_ORYSJ Cation transporter HKT4 OS=Oryza sativa subsp. japonica GN=HKT4 PE=1 SV=2//0
evm.model.Contig61.24	2.87356	71.3483	-4.634	0.00017642	0.0081436	--	sp|O80992|PYL2_ARATH Abscisic acid receptor PYL2 OS=Arabidopsis thaliana GN=PYL2 PE=1 SV=1//1.36501e-59
evm.model.Contig61.70	54.852	0.667915	6.3597	0.00021078	0.0093332	--	sp|Q5Z6A4|HFA6A_ORYSJ Putative heat stress transcription factor A-6a OS=Oryza sativa subsp. japonica GN=HSFA6A PE=3 SV=1//3.02266e-79
evm.model.Contig613.39	31216.3	1617.97	4.27	0.0011658	0.035765	--	-//-
evm.model.Contig618.38	125.096	7.37722	4.0838	0.00082761	0.027327	--	sp|B6SJQ0|CNR13_MAIZE Cell number regulator 13 OS=Zea mays GN=CNR13 PE=2 SV=1//6.85112e-07
evm.model.Contig625.27	59.8415	0	Inf	4.2559e-06	0.00036603	--	-//-
evm.model.Contig625.5	11620.6	1453.7	2.9989	8.3146e-05	0.0044563	--	sp|Q70DU8|AL3H1_ARATH Aldehyde dehydrogenase family 3 member H1 OS=Arabidopsis thaliana GN=ALDH3H1 PE=1 SV=2//0
evm.model.Contig630.16	53.4889	0	Inf	0.00018948	0.0085695	--	-//-
evm.model.Contig630.23	438.69	105.371	2.0577	0.00049474	0.018286	--	-//-
evm.model.Contig630.91	397.496	4878.63	-3.6175	1.629e-07	2.2611e-05	--	sp|Q0J466|MADS7_ORYSJ MADS-box transcription factor 7 OS=Oryza sativa subsp. japonica GN=MADS7 PE=1 SV=2//4.13578e-08
evm.model.Contig632.31	1521.88	7566.26	-2.3137	2.5168e-05	0.0016567	--	sp|Q94BN2|SPSY_ARATH Spermine synthase OS=Arabidopsis thaliana GN=SPMS PE=1 SV=1//1.17497e-173
evm.model.Contig632.93	115.993	10.5215	3.4626	0.00020959	0.0093013	--	sp|Q8W571|ATL32_ARATH RING-H2 finger protein ATL32 OS=Arabidopsis thaliana GN=ATL32 PE=2 SV=3//3.5045e-15
evm.model.Contig635.43	3295.48	47.2849	6.123	2.6492e-24	6.6646e-21	--	sp|Q2R2W1|ADO3_ORYSJ Adagio-like protein 3 OS=Oryza sativa subsp. japonica GN=Os11g0547000 PE=2 SV=2//0
evm.model.Contig635.74	370.963	99.3607	1.9005	0.00069932	0.023997	--	-//-
evm.model.Contig641.11	222.731	44.4233	2.3259	0.00079733	0.026589	--	sp|Q9LV58|MBF1C_ARATH Multiprotein-bridging factor 1c OS=Arabidopsis thaliana GN=MBF1C PE=1 SV=1//3.35669e-53
evm.model.Contig643.80	6162.03	18516.1	-1.5873	0.001081	0.033687	--	sp|Q9FLE8|Y5986_ARATH Uncharacterized protein At5g39865 OS=Arabidopsis thaliana GN=At5g39865 PE=2 SV=1//4.21626e-19
evm.model.Contig644.226	3055.33	875.885	1.8025	0.0001768	0.0081515	--	sp|Q94K71|GPPL2_ARATH Haloacid dehalogenase-like hydrolase domain-containing protein At3g48420 OS=Arabidopsis thaliana GN=At3g48420 PE=1 SV=1//1.17361e-20
evm.model.Contig65.13	41.6538	222.965	-2.4203	0.00049785	0.018351	--	sp|Q5XI64|ABHD6_RAT Monoacylglycerol lipase ABHD6 OS=Rattus norvegicus GN=Abhd6 PE=1 SV=1//5.24343e-11
evm.model.Contig65.64	6771.05	820.151	3.0454	2.5045e-09	5.4787e-07	--	sp|Q2JS42|PYRH_SYNJA Uridylate kinase OS=Synechococcus sp. (strain JA-3-3Ab) GN=pyrH PE=3 SV=1//9.74871e-108
evm.model.Contig651.119	1665.89	471.008	1.8225	0.00035686	0.014278	--	sp|P0C5E2|Y1839_ARATH Probable serine/threonine-protein kinase At1g18390 OS=Arabidopsis thaliana GN=At1g18390 PE=2 SV=2//2.96968e-156
evm.model.Contig651.134	1064.47	6182.9	-2.5381	5.155e-06	0.00042783	--	sp|Q9C9N6|PMI2_ARATH Protein PLASTID MOVEMENT IMPAIRED 2 OS=Arabidopsis thaliana GN=PMI2 PE=1 SV=1//6.33289e-16
evm.model.Contig651.170	349.162	2605.96	-2.8998	1.5864e-05	0.0011242	--	sp|P49353|FPPS_MAIZE Farnesyl pyrophosphate synthase OS=Zea mays GN=FPS PE=2 SV=1//2.33229e-178
evm.model.Contig651.80	357.735	9.82797	5.1859	7.9418e-06	0.00061831	--	-//-
evm.model.Contig655.19	749.085	156.664	2.2575	4.829e-05	0.0028293	--	-//-
evm.model.Contig655.85	104.321	2789.3	-4.7408	9.7221e-05	0.0050364	--	sp|Q2R712|ACBSY_ORYSJ Achilleol B synthase OS=Oryza sativa subsp. japonica GN=Os11g0285000 PE=1 SV=1//0
evm.model.Contig658.20	452.837	3313	-2.8711	1.0564e-08	1.9963e-06	--	sp|Q94AA1|UN933_ARATH UNC93-like protein 3 OS=Arabidopsis thaliana GN=At3g09470 PE=2 SV=1//1.00591e-87
evm.model.Contig662.21	48.8149	842.915	-4.11	0.000685	0.023626	--	sp|Q6Z1I5|STAD7_ORYSJ Acyl-[acyl-carrier-protein] desaturase 7, chloroplastic OS=Oryza sativa subsp. japonica GN=Os08g0200100 PE=2 SV=1//1.13969e-165
evm.model.Contig663.68	23133.7	595.806	5.279	7.7936e-22	1.3639e-18	--	sp|Q49Y21|DNAJ_STAS1 Chaperone protein DnaJ OS=Staphylococcus saprophyticus subsp. saprophyticus (strain ATCC 15305 / DSM 20229) GN=dnaJ PE=3 SV=1//1.0121e-09
evm.model.Contig663.87	0	71.651	#NAME?	7.423e-05	0.0040596	--	-//-
evm.model.Contig664.67	28.9712	300.224	-3.3733	6.0203e-07	7.0239e-05	--	sp|Q7XA39|RGA4_SOLBU Putative disease resistance protein RGA4 OS=Solanum bulbocastanum GN=RGA4 PE=2 SV=1//7.81111e-66
evm.model.Contig664.73	526.616	1813.12	-1.7837	0.00033194	0.013442	--	sp|Q27GI3|NAT6_ARATH Nucleobase-ascorbate transporter 6 OS=Arabidopsis thaliana GN=NAT6 PE=2 SV=2//0
evm.model.Contig673.36	458.566	70.6249	2.6989	4.5835e-06	0.00038791	--	-//-
evm.model.Contig674.17	344.223	4821.71	-3.8081	1.6233e-10	4.667e-08	--	sp|Q9ATN2|NIP22_MAIZE Aquaporin NIP2-2 OS=Zea mays GN=NIP2-2 PE=2 SV=1//2.67691e-36
evm.model.Contig679.105	681.123	47.9792	3.8274	5.3632e-10	1.3408e-07	--	sp|Q8S8S9|MES1_ARATH Methylesterase 1 OS=Arabidopsis thaliana GN=MES1 PE=1 SV=1//9.80507e-71
evm.model.Contig679.51	59.4049	1686.55	-4.8273	4.9906e-07	6.0323e-05	--	sp|A2ZU80|NRT24_ORYSJ Probable high-affinity nitrate transporter 2.4 OS=Oryza sativa subsp. japonica GN=NRT2.4 PE=2 SV=2//1.20007e-169
evm.model.Contig679.85	663.667	64.0619	3.3729	0.0013161	0.039211	--	-//-
evm.model.Contig682.54	244.252	0.628169	8.603	9.764e-05	0.0050515	--	sp|Q9AXT8|CMT1_MAIZE DNA (cytosine-5)-methyltransferase 1 OS=Zea mays GN=MET2A PE=1 SV=1//0
evm.model.Contig682.81	43.9524	221.628	-2.3341	0.00099924	0.031745	--	sp|Q9XIQ7|FBT7_ARATH Probable folate-biopterin transporter 7 OS=Arabidopsis thaliana GN=At1g64890 PE=2 SV=1//5.58229e-90
evm.model.Contig685.56	177.043	10.9566	4.0142	0.00014959	0.0071679	--	sp|A6T923|HPXO_KLEP7 FAD-dependent urate hydroxylase OS=Klebsiella pneumoniae subsp. pneumoniae (strain ATCC 700721 / MGH 78578) GN=hpxO PE=1 SV=1//4.31913e-16
evm.model.Contig685.83	667.079	16.8954	5.3032	1.6514e-06	0.00016616	--	sp|Q54Q92|LMD2A_DICDI LMBR1 domain-containing protein 2 homolog A OS=Dictyostelium discoideum GN=DDB_G0284019 PE=3 SV=1//3.90516e-46
evm.model.Contig686.104	18.7142	223.862	-3.5804	1.1963e-06	0.00012697	--	sp|Q5JKB0|MCM4_ORYSJ DNA replication licensing factor MCM4 OS=Oryza sativa subsp. japonica GN=MCM4 PE=3 SV=2//5.74825e-16
evm.model.Contig686.64	9405.65	2409.61	1.9647	3.6398e-05	0.0022679	--	sp|Q9M1E7|TET3_ARATH Tetraspanin-3 OS=Arabidopsis thaliana GN=TET3 PE=2 SV=1//1.52069e-101
evm.model.Contig688.38	145.468	0.333957	8.7668	0.0015364	0.044174	--	-//-
evm.model.Contig688.39	61.5495	0	Inf	0.0017341	0.048437	--	-//-
evm.model.Contig69.107	45.1814	1117.47	-4.6284	0.0013583	0.040229	--	sp|F4JVB8|RADL1_ARATH Protein RADIALIS-like 1 OS=Arabidopsis thaliana GN=RL1 PE=2 SV=1//2.18536e-29
evm.model.Contig69.151	133.696	939.429	-2.8128	3.051e-07	3.8862e-05	--	sp|F4HQX1|JAL3_ARATH Jacalin-related lectin 3 OS=Arabidopsis thaliana GN=JAL3 PE=2 SV=1//9.17502e-31
evm.model.Contig69.174	248.632	54.7326	2.1835	0.0011471	0.035246	--	sp|Q52KK4|NAF1_RAT H/ACA ribonucleoprotein complex non-core subunit NAF1 OS=Rattus norvegicus GN=Naf1 PE=2 SV=1//2.07075e-12
evm.model.Contig69.18	140.787	10.3341	3.768	1.3418e-05	0.00098195	--	-//-
evm.model.Contig69.186	485.61	1784.21	-1.8774	0.00016999	0.0079471	--	sp|Q94AS9|CNGC4_ARATH Cyclic nucleotide-gated ion channel 4 OS=Arabidopsis thaliana GN=CNGC4 PE=2 SV=2//0
evm.model.Contig69.21	5020.75	1760.27	1.5121	0.0015592	0.044625	--	sp|O80582|FBK46_ARATH F-box/kelch-repeat protein At2g44130 OS=Arabidopsis thaliana GN=At2g44130 PE=2 SV=2//9.43548e-55
evm.model.Contig69.22	6940.49	1466.94	2.2422	3.6223e-06	0.000324	--	sp|O80582|FBK46_ARATH F-box/kelch-repeat protein At2g44130 OS=Arabidopsis thaliana GN=At2g44130 PE=2 SV=2//2.21406e-54
evm.model.Contig69.23	16626.1	6112.2	1.4437	0.0014039	0.041216	--	sp|O80582|FBK46_ARATH F-box/kelch-repeat protein At2g44130 OS=Arabidopsis thaliana GN=At2g44130 PE=2 SV=2//1.91927e-55
evm.model.Contig69.234	6.71475	276.12	-5.3618	7.003e-11	2.136e-08	--	-//-
evm.model.Contig69.26	612.354	158.017	1.9543	0.00035251	0.014175	--	sp|A7MKK9|CYSG2_CROS8 Siroheme synthase 2 OS=Cronobacter sakazakii (strain ATCC BAA-894) GN=cysG2 PE=3 SV=1//3.7216e-71
evm.model.Contig69.27	1319.52	331.341	1.9936	0.00013398	0.0065132	--	-//-
evm.model.Contig69.33	2.46672	76.41	-4.9531	5.1024e-05	0.0029508	--	sp|Q9SHJ5|GPAT1_ARATH Glycerol-3-phosphate acyltransferase 1 OS=Arabidopsis thaliana GN=GPAT1 PE=1 SV=1//6.25968e-164
evm.model.Contig693.111	5029.78	388.971	3.6928	5.6587e-07	6.6404e-05	--	sp|Q69ZF3|GBA2_MOUSE Non-lysosomal glucosylceramidase OS=Mus musculus GN=Gba2 PE=1 SV=2//2.78123e-157
evm.model.Contig693.53	2044.57	6342.95	-1.6334	0.00070133	0.024045	--	sp|Q7XU74|PX114_ORYSJ Peroxisomal membrane protein 11-4 OS=Oryza sativa subsp. japonica GN=PEX11-4 PE=2 SV=2//1.63074e-137
evm.model.Contig693.8.1	1351.67	429.794	1.653	0.00090767	0.029511	--	-//-
evm.model.Contig694.128	1862.62	393.278	2.2437	3.6343e-06	0.00032436	--	sp|P50699|TLPH_ARATH Thaumatin-like protein OS=Arabidopsis thaliana GN=At1g18250 PE=2 SV=2//6.72038e-69
evm.model.Contig694.13	188.307	1535.16	-3.0272	1.237e-08	2.284e-06	--	sp|C0LGQ5|GSO1_ARATH LRR receptor-like serine/threonine-protein kinase GSO1 OS=Arabidopsis thaliana GN=GSO1 PE=2 SV=1//4.62014e-67
evm.model.Contig694.132	510.874	13.16	5.2787	8.1464e-11	2.4654e-08	--	sp|Q9SGA8|U83A1_ARATH UDP-glycosyltransferase 83A1 OS=Arabidopsis thaliana GN=UGT83A1 PE=2 SV=1//7.12988e-78
evm.model.Contig694.71	0.748318	252.916	-8.4008	4.174e-07	5.1536e-05	--	sp|Q6Q2C2|HYES_PIG Bifunctional epoxide hydrolase 2 OS=Sus scrofa GN=EPHX2 PE=2 SV=1//7.08026e-51
evm.model.Contig695.29	11774.9	3962.97	1.5711	0.0013071	0.039	--	sp|Q9FKS8|LHT1_ARATH Lysine histidine transporter 1 OS=Arabidopsis thaliana GN=LHT1 PE=1 SV=1//0
evm.model.Contig7.148	328.779	2297.1	-2.8046	0.001643	0.046538	--	sp|Q0DC89|MSRB1_ORYSJ Peptide methionine sulfoxide reductase B1, chloroplastic OS=Oryza sativa subsp. japonica GN=MSRB1 PE=2 SV=2//4.38121e-84
evm.model.Contig7.193	16886.8	3312.89	2.3497	1.6427e-06	0.00016616	--	sp|Q8S8P5|WRK33_ARATH Probable WRKY transcription factor 33 OS=Arabidopsis thaliana GN=WRKY33 PE=1 SV=2//2.69115e-14
evm.model.Contig70.3	416.132	1995.02	-2.2613	9.3354e-06	0.00071302	--	-//-
evm.model.Contig70.96	564.72	114.962	2.2964	6.9652e-05	0.003851	--	sp|Q9SSG3|HIPL1_ARATH HIPL1 protein OS=Arabidopsis thaliana GN=HIPL1 PE=1 SV=2//0
evm.model.Contig705.23	248.292	3.66782	6.081	2.0144e-07	2.7559e-05	--	-//-
evm.model.Contig705.6	46.6641	1174.32	-4.6534	7.0049e-11	2.136e-08	--	sp|P93751|ZFP8_ARATH Zinc finger protein 8 OS=Arabidopsis thaliana GN=ZFP8 PE=2 SV=1//3.90511e-26
evm.model.Contig707.97	798.412	56780.1	-6.1521	1.6618e-14	1.0965e-11	--	sp|Q9LVE0|PTR33_ARATH Protein NRT1/ PTR FAMILY 6.4 OS=Arabidopsis thaliana GN=NPF6.4 PE=1 SV=1//0
evm.model.Contig71.30	3835.38	888.86	2.1093	0.00022003	0.0096161	--	sp|Q0J360|INV7_ORYSJ Beta-fructofuranosidase, insoluble isoenzyme 7 OS=Oryza sativa subsp. japonica GN=CIN7 PE=2 SV=1//0
evm.model.Contig71.31	17554.1	443.906	5.3054	3.5551e-07	4.4578e-05	--	sp|Q7M9T3|DNAJ_WOLSU Chaperone protein DnaJ OS=Wolinella succinogenes (strain ATCC 29543 / DSM 1740 / LMG 7466 / NCTC 11488 / FDC 602W) GN=dnaJ PE=3 SV=1//3.58164e-10
evm.model.Contig716.185	2232.22	20784.3	-3.2189	3.9517e-10	1.0158e-07	--	sp|A2XQE8|SAG39_ORYSI Senescence-specific cysteine protease SAG39 OS=Oryza sativa subsp. indica GN=OsI_14861 PE=3 SV=1//2.36124e-112
evm.model.Contig716.220	199.419	1140.93	-2.5163	2.2188e-06	0.00021264	--	sp|O65718|CNGC2_ARATH Cyclic nucleotide-gated ion channel 2 OS=Arabidopsis thaliana GN=CNGC2 PE=1 SV=1//0
evm.model.Contig716.237	396.958	61.8021	2.6833	1.1397e-05	0.00084637	--	sp|Q9LT67|BH113_ARATH Transcription factor bHLH113 OS=Arabidopsis thaliana GN=BHLH113 PE=2 SV=1//2.06525e-21
evm.model.Contig716.51	11869.6	1798.79	2.7222	4.966e-07	6.0323e-05	--	sp|Q9S7D8|APS4_ARATH ATP sulfurylase 4, chloroplastic OS=Arabidopsis thaliana GN=APS4 PE=2 SV=1//0
evm.model.Contig716.62	574.478	6680.85	-3.5397	5.97e-12	2.403e-09	--	-//-
evm.model.Contig716.66	380.319	32.0432	3.5691	1.4271e-07	2.0369e-05	--	sp|Q84MN7|HFA2A_ORYSJ Heat stress transcription factor A-2a OS=Oryza sativa subsp. japonica GN=HSFA2A PE=2 SV=1//2.08903e-122
evm.model.Contig718.35	59.5914	494.458	-3.0527	0.00016422	0.0077403	--	sp|Q43250|C71C1_MAIZE 3-hydroxyindolin-2-one monooxygenase OS=Zea mays GN=CYP71C1 PE=1 SV=1//2.23137e-174
evm.model.Contig718.60	1655.99	4776.29	-1.5282	0.0011059	0.034188	--	sp|Q9SKX5|PAO2_ARATH Probable polyamine oxidase 2 OS=Arabidopsis thaliana GN=PAO2 PE=2 SV=1//0
evm.model.Contig718.72	0	218.876	#NAME?	0.00019352	0.0087033	--	sp|P49969|SR542_HORVU Signal recognition particle 54 kDa protein 2 OS=Hordeum vulgare GN=SRP54-2 PE=2 SV=1//0
evm.model.Contig718.8	295.485	67.8101	2.1235	0.0011717	0.035865	--	sp|Q9FKJ0|FK132_ARATH F-box/kelch-repeat protein At5g60570 OS=Arabidopsis thaliana GN=At5g60570 PE=2 SV=1//1.59874e-150
evm.model.Contig718.84	1617.71	6068.19	-1.9073	0.0013274	0.039462	--	sp|Q43846|SSY3_SOLTU Soluble starch synthase 3, chloroplastic/amyloplastic OS=Solanum tuberosum GN=SS3 PE=1 SV=1//0
evm.model.Contig721.183	308.149	5.71173	5.7536	1.0197e-06	0.00011019	--	sp|Q8W453|DIRL1_ARATH Putative lipid-transfer protein DIR1 OS=Arabidopsis thaliana GN=DIR1 PE=1 SV=1//2.47389e-13
evm.model.Contig721.31	0	67.6159	#NAME?	7.7374e-07	8.6994e-05	--	-//-
evm.model.Contig722.7	549.399	8738.14	-3.9914	1.5505e-07	2.1822e-05	--	sp|Q0J6T3|CADH5_ORYSJ Putative cinnamyl alcohol dehydrogenase 5 OS=Oryza sativa subsp. japonica GN=CAD5 PE=3 SV=2//0
evm.model.Contig726.23	5484.58	21667.9	-1.9821	3.6828e-05	0.0022805	--	sp|Q8H5N9|PIP21_ORYSJ Probable aquaporin PIP2-1 OS=Oryza sativa subsp. japonica GN=PIP2-1 PE=2 SV=1//0
evm.model.Contig733.11	2089.41	417.843	2.3221	4.9488e-06	0.00041155	--	sp|Q6VVA6|HAK1_ORYSJ Potassium transporter 1 OS=Oryza sativa subsp. japonica GN=HAK1 PE=1 SV=2//0
evm.model.Contig733.12	1339.65	328.615	2.0274	9.5156e-05	0.0049677	--	sp|Q6VVA6|HAK1_ORYSJ Potassium transporter 1 OS=Oryza sativa subsp. japonica GN=HAK1 PE=1 SV=2//0
evm.model.Contig735.123	560.711	1851.27	-1.7232	0.00049066	0.018179	--	sp|O04997|SODCP_SOLCS Superoxide dismutase [Cu-Zn], chloroplastic OS=Solidago canadensis var. scabra GN=SODCP PE=2 SV=1//8.36491e-88
evm.model.Contig735.83	78.7408	387.862	-2.3004	8.4588e-05	0.0045096	--	sp|Q39152|FACR1_ARATH Fatty acyl-CoA reductase 1 OS=Arabidopsis thaliana GN=FAR1 PE=2 SV=1//9.3917e-153
evm.model.Contig735.86	266.959	56.9924	2.2278	0.00097019	0.031116	--	sp|Q9ZQH1|CML48_ARATH Probable calcium-binding protein CML48 OS=Arabidopsis thaliana GN=CML48 PE=2 SV=2//2.91458e-57
evm.model.Contig737.111	900.559	205.658	2.1306	7.8674e-05	0.0042678	--	sp|Q9LZD3|E70A1_ARATH Exocyst complex component EXO70A1 OS=Arabidopsis thaliana GN=EXO70A1 PE=1 SV=1//1.55253e-58
evm.model.Contig737.119	4777.64	1162.71	2.0388	0.00057504	0.020483	--	-//-
evm.model.Contig737.52	1.97967	234.411	-6.8876	3.8677e-13	2.0492e-10	--	sp|Q9SSM3|JAL19_ARATH Jacalin-related lectin 19 OS=Arabidopsis thaliana GN=JAL19 PE=2 SV=1//6.29396e-25
evm.model.Contig745.37	522.309	41.7338	3.6456	6.5004e-09	1.2826e-06	--	-//-
evm.model.Contig75.14	121.901	655.293	-2.4264	2.7997e-05	0.0018146	--	sp|Q500U8|TKPR1_ARATH Tetraketide alpha-pyrone reductase 1 OS=Arabidopsis thaliana GN=TKPR1 PE=1 SV=1//2.41461e-64
evm.model.Contig75.3	54.7336	1669.07	-4.9305	6.1015e-08	9.7845e-06	--	sp|Q8RWG3|RER6_ARATH Protein RETICULATA-RELATED 6 OS=Arabidopsis thaliana GN=RER6 PE=2 SV=1//0
evm.model.Contig758.12	23.9531	211.47	-3.1422	6.4039e-05	0.0035751	--	sp|Q9FMC2|BZP43_ARATH Basic leucine zipper 43 OS=Arabidopsis thaliana GN=BZIP43 PE=1 SV=1//3.62633e-13
evm.model.Contig758.29	385.778	1764.59	-2.1935	1.0683e-05	0.00080224	--	sp|Q9M0S5|ISOA3_ARATH Isoamylase 3, chloroplastic OS=Arabidopsis thaliana GN=ISA3 PE=2 SV=2//0
evm.model.Contig763.22	1886.05	5799.44	-1.6205	0.0005322	0.01923	--	-//-
evm.model.Contig763.38	1076.57	3744.69	-1.7984	0.00018917	0.0085649	--	sp|P27521|CA4_ARATH Chlorophyll a-b binding protein 4, chloroplastic OS=Arabidopsis thaliana GN=LHCA4 PE=1 SV=1//6.87724e-115
evm.model.Contig764.19	329.653	1147.52	-1.7995	0.00063342	0.022199	--	sp|Q9M8T3|Y2910_ARATH Putative gamma-glutamylcyclotransferase At3g02910 OS=Arabidopsis thaliana GN=At3g02910 PE=2 SV=2//1.77974e-43
evm.model.Contig765.11	481.462	126.882	1.9239	0.001049	0.033013	--	-//-
evm.model.Contig77.65	5022.48	24164.8	-2.2664	2.6634e-06	0.00024816	--	sp|Q9FLP9|GGAP2_ARATH GDP-L-galactose phosphorylase 2 OS=Arabidopsis thaliana GN=VTC5 PE=1 SV=1//0
evm.model.Contig77.68	846.312	8198.99	-3.2762	1.6504e-09	3.7532e-07	--	sp|O49292|PPD4_ARATH PsbP domain-containing protein 4, chloroplastic OS=Arabidopsis thaliana GN=PPD4 PE=1 SV=2//6.58163e-104
evm.model.Contig77.70	92.8411	2.05765	5.4957	0.00063585	0.022236	--	sp|P99177|CSD_STAAN Probable cysteine desulfurase OS=Staphylococcus aureus (strain N315) GN=csd PE=1 SV=1//4.38756e-24
evm.model.Contig77.72	145.387	0.694867	7.7089	4.4448e-06	0.00037984	--	sp|P99177|CSD_STAAN Probable cysteine desulfurase OS=Staphylococcus aureus (strain N315) GN=csd PE=1 SV=1//5.08903e-24
evm.model.Contig77.74	1237.93	158.742	2.9632	7.491e-05	0.0040912	--	sp|P99177|CSD_STAAN Probable cysteine desulfurase OS=Staphylococcus aureus (strain N315) GN=csd PE=1 SV=1//1.61923e-23
evm.model.Contig770.14	5167.25	20201.8	-1.967	2.8065e-05	0.0018162	--	sp|Q2QYL8|WNK8_ORYSJ Probable serine/threonine-protein kinase WNK8 OS=Oryza sativa subsp. japonica GN=WNK8 PE=2 SV=1//0
evm.model.Contig772.17	6348.12	833.8	2.9286	6.8735e-09	1.3496e-06	--	-//-
evm.model.Contig773.20	16197.6	3182.78	2.3474	3.0215e-05	0.0019397	--	sp|Q6YW62|AB44G_ORYSJ ABC transporter G family member 44 OS=Oryza sativa subsp. japonica GN=ABCG44 PE=2 SV=2//0
evm.model.Contig773.38	425.65	108.412	1.9731	0.0011449	0.035204	--	-//-
evm.model.Contig778.5	1065.14	86.7076	3.6187	8.2986e-08	1.2897e-05	--	sp|Q8S8Q6|TET8_ARATH Tetraspanin-8 OS=Arabidopsis thaliana GN=TET8 PE=2 SV=1//4.74526e-74
evm.model.Contig78.7	11.0638	134.746	-3.6063	8.3877e-05	0.0044776	--	-//-
evm.model.Contig78.70	73.8082	6.31295	3.5474	0.0010571	0.033164	--	sp|Q9SIA4|MATE5_ARATH MATE efflux family protein 5 OS=Arabidopsis thaliana GN=DTXL1 PE=3 SV=1//1.35828e-116
evm.model.Contig78.76	25.6195	148.133	-2.5316	0.0013183	0.039219	--	sp|Q8L611|SC31B_ARATH Protein transport protein SEC31 homolog B OS=Arabidopsis thaliana GN=SEC31B PE=1 SV=1//1.89828e-23
evm.model.Contig78.86	0	33.4975	#NAME?	0.0006227	0.021933	--	-//-
evm.model.Contig781.52	207.709	5782.54	-4.7991	4.192e-06	0.00036286	--	sp|Q93XM7|MCAT_ARATH Mitochondrial carnitine/acylcarnitine carrier-like protein OS=Arabidopsis thaliana GN=BOU PE=2 SV=1//6.53836e-135
evm.model.Contig781.66	121.723	443.861	-1.8665	0.0012667	0.038062	--	sp|O49696|ALMTC_ARATH Aluminum-activated malate transporter 12 OS=Arabidopsis thaliana GN=ALMT12 PE=2 SV=1//0
evm.model.Contig781.72	987.596	4476.38	-2.1803	8.0421e-06	0.0006237	--	sp|Q55403|Y575_SYNY3 Thylakoid membrane protein slr0575 OS=Synechocystis sp. (strain PCC 6803 / Kazusa) GN=slr0575 PE=4 SV=1//1.16879e-25
evm.model.Contig781.73	2627.24	7440.28	-1.5018	0.0017193	0.04816	--	sp|Q40546|KPYG_TOBAC Pyruvate kinase isozyme G, chloroplastic OS=Nicotiana tabacum PE=2 SV=1//0
evm.model.Contig782.3	863.625	106.326	3.0219	1.1664e-07	1.7134e-05	--	sp|Q65XV2|XB3_ORYSJ E3 ubiquitin-protein ligase XB3 OS=Oryza sativa subsp. japonica GN=XB3 PE=1 SV=1//1.22133e-166
evm.model.Contig783.19	7122.97	40154.9	-2.495	2.5984e-07	3.4067e-05	--	-//-
evm.model.Contig783.20	10386.9	40085.7	-1.9483	3.2322e-05	0.0020521	--	sp|Q42829|DCAM_HORCH S-adenosylmethionine decarboxylase proenzyme OS=Hordeum chilense GN=SAMDC PE=2 SV=1//0
evm.model.Contig793.8	1892.02	13018	-2.7825	1.2015e-07	1.7522e-05	--	sp|O80934|Y2766_ARATH Uncharacterized protein At2g37660, chloroplastic OS=Arabidopsis thaliana GN=At2g37660 PE=2 SV=2//2.19654e-06
evm.model.Contig797.10	77.6691	5042.75	-6.0207	4.1286e-05	0.0024915	--	sp|Q94CS9|TIP12_ORYSJ Probable aquaporin TIP1-2 OS=Oryza sativa subsp. japonica GN=TIP1-2 PE=2 SV=1//1.35027e-148
evm.model.Contig8.122	503.97	1747.85	-1.7942	0.00028622	0.011926	--	sp|Q9ZT66|E134_MAIZE Endo-1,3;1,4-beta-D-glucanase OS=Zea mays PE=1 SV=1//1.06033e-54
evm.model.Contig8.167	230.73	4722.86	-4.3554	1.8236e-15	1.4116e-12	--	-//-
evm.model.Contig8.178	195555	7304.83	4.7426	6.4796e-19	7.6709e-16	--	sp|Q03200|LIRP1_ORYSJ Light-regulated protein OS=Oryza sativa subsp. japonica GN=LIR1 PE=2 SV=1//1.88927e-23
evm.model.Contig8.179	343.968	63.0799	2.447	0.00012388	0.0061183	--	sp|Q54JK4|CHMP5_DICDI Charged multivesicular body protein 5 OS=Dictyostelium discoideum GN=chmp5 PE=3 SV=1//1.72922e-50
evm.model.Contig8.200	293.565	2382.66	-3.0208	4.9451e-09	1.0104e-06	--	sp|Q0JAW2|SPXM2_ORYSJ SPX domain-containing membrane protein Os04g0573000 OS=Oryza sativa subsp. japonica GN=Os04g0573000 PE=2 SV=2//0
evm.model.Contig8.220	2798.16	305.689	3.1943	3.0957e-05	0.001981	--	sp|Q8GSM7|HST_TOBAC Shikimate O-hydroxycinnamoyltransferase OS=Nicotiana tabacum GN=HST PE=1 SV=1//0
evm.model.Contig8.223	1116.82	7855.15	-2.8142	1.2925e-08	2.3755e-06	--	sp|O24575|DCAM_MAIZE S-adenosylmethionine decarboxylase proenzyme OS=Zea mays GN=SAMDC PE=2 SV=1//0
evm.model.Contig8.224	384.191	2759.49	-2.8445	2.4577e-08	4.301e-06	--	-//-
evm.model.Contig8.324	82.1061	1.09552	6.2278	0.0018021	0.049888	--	-//-
evm.model.Contig8.332	3134.46	790.815	1.9868	6.9176e-05	0.00383	--	sp|Q9FJ45|GDL83_ARATH GDSL esterase/lipase At5g45910 OS=Arabidopsis thaliana GN=At5g45910 PE=2 SV=1//2.71518e-76
evm.model.Contig8.340	561.881	161.082	1.8025	0.0016441	0.046538	--	-//-
evm.model.Contig8.345	10.0095	242.543	-4.5988	1.836e-08	3.2991e-06	--	sp|Q6NMR9|GDL84_ARATH GDSL esterase/lipase At5g45920 OS=Arabidopsis thaliana GN=At5g45920 PE=2 SV=1//9.28539e-88
evm.model.Contig8.346	315.909	1116.23	-1.8211	0.00051711	0.018812	--	sp|A2WM14|PCF5_ORYSI Transcription factor PCF5 OS=Oryza sativa subsp. indica GN=PCF5 PE=3 SV=1//4.06183e-145
evm.model.Contig8.349	88.9821	1.25634	6.1462	0.0014308	0.041916	--	sp|O22255|ATL64_ARATH RING-H2 finger protein ATL64 OS=Arabidopsis thaliana GN=ATL64 PE=2 SV=1//1.68545e-14
evm.model.Contig8.388	101.144	3820.84	-5.2394	4.9818e-10	1.2611e-07	--	sp|Q9Y5Z4|HEBP2_HUMAN Heme-binding protein 2 OS=Homo sapiens GN=HEBP2 PE=1 SV=1//8.75479e-24
evm.model.Contig8.403	85.3331	3309.9	-5.2775	4.2541e-05	0.0025557	--	sp|Q8PSE5|HTPX2_METMA Protease HtpX homolog 2 OS=Methanosarcina mazei (strain ATCC BAA-159 / DSM 3647 / Goe1 / Go1 / JCM 11833 / OCM 88) GN=htpX2 PE=3 SV=1//4.18256e-14
evm.model.Contig8.404	31.7855	253.011	-2.9928	1.9411e-05	0.0013288	--	sp|Q9S7F4|PP206_ARATH Putative pentatricopeptide repeat-containing protein At2g01510 OS=Arabidopsis thaliana GN=PCMP-H36 PE=3 SV=1//0
evm.model.Contig8.424	1811.24	305.036	2.5699	7.9651e-07	8.8565e-05	--	sp|Q941R4|GONS1_ARATH GDP-mannose transporter GONST1 OS=Arabidopsis thaliana GN=GONST1 PE=1 SV=2//2.35109e-153
evm.model.Contig8.448	2451.52	764.219	1.6816	0.00053521	0.019321	--	sp|Q8RWD6|FB271_ARATH F-box protein At5g39450 OS=Arabidopsis thaliana GN=At5g39450 PE=2 SV=1//2.1367e-108
evm.model.Contig8.46	894.288	3230.46	-1.8529	0.00015861	0.0075285	--	sp|Q8H0W3|RVE6_ARATH Protein REVEILLE 6 OS=Arabidopsis thaliana GN=RVE6 PE=2 SV=1//1.14745e-58
evm.model.Contig8.517	538.166	2041.99	-1.9239	8.8512e-05	0.0046736	--	-//-
evm.model.Contig803.19	268531	89214.8	1.5897	0.00072708	0.024736	--	sp|P55308|CATA2_HORVU Catalase isozyme 2 OS=Hordeum vulgare GN=CAT2 PE=2 SV=1//0
evm.model.Contig803.45	173.883	1559.64	-3.165	1.165e-08	2.161e-06	--	sp|O80437|GPAT6_ARATH Glycerol-3-phosphate 2-O-acyltransferase 6 OS=Arabidopsis thaliana GN=GPAT6 PE=1 SV=1//5.59814e-174
evm.model.Contig803.56	10.913	566.772	-5.6987	0.00043699	0.016648	--	sp|C0LGP4|Y3475_ARATH Probable LRR receptor-like serine/threonine-protein kinase At3g47570 OS=Arabidopsis thaliana GN=At3g47570 PE=2 SV=1//1.40358e-28
evm.model.Contig803.57	0.374159	46.3788	-6.9537	0.00029884	0.012362	--	sp|Q9SD62|Y3471_ARATH Putative receptor-like protein kinase At3g47110 OS=Arabidopsis thaliana GN=At3g47110 PE=3 SV=1//7.17561e-43
evm.model.Contig814.19	114.209	994.318	-3.122	2.3503e-08	4.1493e-06	--	sp|Q10QA5|D14_ORYSJ Probable strigolactone esterase D14 OS=Oryza sativa subsp. japonica GN=D14 PE=1 SV=1//4.54367e-64
evm.model.Contig817.10	6954.04	139.839	5.636	4.8549e-23	1.0856e-19	--	sp|Q9SG96|ATL72_ARATH RING-H2 finger protein ATL72 OS=Arabidopsis thaliana GN=ATL72 PE=2 SV=1//3.71439e-25
evm.model.Contig817.8	841.205	230.202	1.8696	0.00050656	0.018577	--	sp|P43293|NAK_ARATH Probable serine/threonine-protein kinase NAK OS=Arabidopsis thaliana GN=NAK PE=1 SV=2//1.3269e-45
evm.model.Contig82.13	26.8255	429.165	-3.9999	0.00024216	0.01042	--	sp|O80437|GPAT6_ARATH Glycerol-3-phosphate 2-O-acyltransferase 6 OS=Arabidopsis thaliana GN=GPAT6 PE=1 SV=1//8.80419e-144
evm.model.Contig821.15	714.526	105.901	2.7543	1.2565e-06	0.00013205	--	sp|O64732|U87A1_ARATH UDP-glycosyltransferase 87A1 OS=Arabidopsis thaliana GN=UGT87A1 PE=2 SV=1//6.52353e-121
evm.model.Contig825.14.3	91.9969	0	Inf	0.00027069	0.011409	--	-//-
evm.model.Contig827.9	319.222	36.7353	3.1193	4.7618e-06	0.00039765	--	-//-
evm.model.Contig829.3	80.9549	1.64991	5.6167	0.00049614	0.018321	--	sp|Q9LHJ2|U82A1_ARATH UDP-glycosyltransferase 82A1 OS=Arabidopsis thaliana GN=UGT82A1 PE=2 SV=1//1.28405e-118
evm.model.Contig832.22	685.015	162.933	2.0719	0.00023048	0.0099861	--	-//-
evm.model.Contig834.10.1	584.485	57.613	3.3427	3.9732e-07	4.9512e-05	--	sp|Q6S001|KIF11_DICDI Kinesin-related protein 11 OS=Dictyostelium discoideum GN=kif11 PE=3 SV=1//2.36391e-85
evm.model.Contig834.23	5079.08	751.203	2.7573	3.7007e-08	6.3118e-06	--	sp|P27806|H1_WHEAT Histone H1 OS=Triticum aestivum PE=2 SV=2//2.21632e-26
evm.model.Contig834.35	97.3685	0.667915	7.1876	0.00050088	0.018412	--	sp|P42390|TRPA_MAIZE Indole-3-glycerol phosphate lyase, chloroplastic OS=Zea mays GN=BX1 PE=1 SV=2//5.16607e-117
evm.model.Contig842.13	449.799	40.3259	3.4795	4.5209e-08	7.5095e-06	--	sp|Q65XV2|XB3_ORYSJ E3 ubiquitin-protein ligase XB3 OS=Oryza sativa subsp. japonica GN=XB3 PE=1 SV=1//2.27662e-157
evm.model.Contig847.121	2345.5	621.27	1.9166	0.00014452	0.0069582	--	sp|Q9SZE1|3HID1_ARATH Probable 3-hydroxyisobutyrate dehydrogenase-like 1, mitochondrial OS=Arabidopsis thaliana GN=At4g29120 PE=2 SV=1//1.78432e-116
evm.model.Contig847.122	2086.3	567.727	1.8777	0.00022561	0.0098175	--	sp|Q9SGP2|HSL1_ARATH Receptor-like protein kinase HSL1 OS=Arabidopsis thaliana GN=HSL1 PE=2 SV=1//0
evm.model.Contig85.23	890.902	5080.52	-2.5116	7.784e-07	8.7274e-05	--	sp|Q31QE7|CLPS_SYNE7 ATP-dependent Clp protease adapter protein ClpS OS=Synechococcus elongatus (strain PCC 7942) GN=clpS PE=3 SV=1//4.17557e-21
evm.model.Contig85.52	423.073	4752.01	-3.4896	2.7747e-11	9.5456e-09	--	sp|Q6ZIB5|PIN4_ORYSJ Probable auxin efflux carrier component 4 OS=Oryza sativa subsp. japonica GN=PIN4 PE=2 SV=1//6.86287e-106
evm.model.Contig85.65	96.6809	2.21847	5.4456	0.00085261	0.027992	--	sp|P14133|ASO_CUCSA L-ascorbate oxidase OS=Cucumis sativus PE=1 SV=1//1.73321e-172
evm.model.Contig85.67	1176.36	361.469	1.7024	0.00067609	0.023379	--	-//-
evm.model.Contig854.16	1884.88	455.899	2.0477	5.0561e-05	0.0029284	--	-//-
evm.model.Contig854.19	640.791	3637.44	-2.505	5.2763e-07	6.2833e-05	--	sp|Q8W496|PTC52_ARATH Protochlorophyllide-dependent translocon component 52, chloroplastic OS=Arabidopsis thaliana GN=PTC52 PE=2 SV=1//6.36647e-66
evm.model.Contig854.20	634.486	3253.7	-2.3584	2.0821e-06	0.00020342	--	sp|Q8W496|PTC52_ARATH Protochlorophyllide-dependent translocon component 52, chloroplastic OS=Arabidopsis thaliana GN=PTC52 PE=2 SV=1//3.90428e-83
evm.model.Contig854.52	96.844	1014.56	-3.3891	2.7131e-09	5.903e-07	--	sp|O64864|YLS3_ARATH Protein YLS3 OS=Arabidopsis thaliana GN=YLS3 PE=2 SV=1//7.62556e-31
evm.model.Contig855.1	172.151	6.98087	4.6241	1.3586e-07	1.946e-05	--	sp|Q2MHE4|HT1_ARATH Serine/threonine-protein kinase HT1 OS=Arabidopsis thaliana GN=HT1 PE=1 SV=1//3.19854e-125
evm.model.Contig858.33	20.7388	1636.71	-6.3023	0.000596	0.02113	--	sp|Q94BZ1|ZIFL1_ARATH Protein ZINC INDUCED FACILITATOR-LIKE 1 OS=Arabidopsis thaliana GN=ZIFL1 PE=2 SV=1//2.73209e-175
evm.model.Contig86.16	3522.74	281.215	3.647	0.00025114	0.01072	--	sp|Q9SMZ4|AASS_ARATH Alpha-aminoadipic semialdehyde synthase OS=Arabidopsis thaliana GN=LKR/SDH PE=1 SV=1//0
evm.model.Contig862.21	592.923	1967.22	-1.7302	0.00058037	0.020636	--	sp|Q5VQL3|PPT3_ORYSJ Phosphoenolpyruvate/phosphate translocator 3, chloroplastic OS=Oryza sativa subsp. japonica GN=PPT3 PE=2 SV=1//1.90392e-129
evm.model.Contig865.61	0.374159	54.9189	-7.1975	3.6478e-05	0.0022694	--	sp|Q8L5A7|SOT15_ARATH Cytosolic sulfotransferase 15 OS=Arabidopsis thaliana GN=SOT15 PE=1 SV=1//1.6577e-86
evm.model.Contig865.85	2665.19	650.785	2.034	4.938e-05	0.0028793	--	sp|Q7XKF4|YSL13_ORYSJ Probable metal-nicotianamine transporter YSL13 OS=Oryza sativa subsp. japonica GN=YSL13 PE=2 SV=2//0
evm.model.Contig87.135	63.046	456.205	-2.8552	1.5696e-06	0.00016035	--	-//-
evm.model.Contig87.169	3958.89	1138.09	1.7985	0.0002832	0.011837	--	-//-
evm.model.Contig87.185	609.33	137.165	2.1513	0.00012069	0.0059972	--	sp|Q9M0E1|FBL77_ARATH F-box/LRR-repeat protein At4g29420 OS=Arabidopsis thaliana GN=At4g29420 PE=2 SV=1//2.29649e-54
evm.model.Contig87.186	351.383	68.1915	2.3654	0.00018374	0.0084197	--	sp|Q9M0E1|FBL77_ARATH F-box/LRR-repeat protein At4g29420 OS=Arabidopsis thaliana GN=At4g29420 PE=2 SV=1//2.16933e-52
evm.model.Contig87.277	3835.52	14166.6	-1.885	0.0017172	0.048132	--	-//-
evm.model.Contig87.316	98.5718	6.83468	3.8502	0.00012639	0.0062042	--	-//-
evm.model.Contig87.428	4839.66	1248.71	1.9545	0.00075699	0.025519	--	-//-
evm.model.Contig87.438	212.445	1.57042	7.0798	3.5726e-05	0.0022347	--	-//-
evm.model.Contig87.495	0	58.8613	#NAME?	0.00049876	0.018351	--	-//-
evm.model.Contig87.571	128.185	544.392	-2.0864	0.0002605	0.011016	--	sp|Q9HI69|GLFT_THEAC Glutamate formimidoyltransferase OS=Thermoplasma acidophilum (strain ATCC 25905 / DSM 1728 / JCM 9062 / NBRC 15155 / AMRC-C165) GN=Ta1476 PE=1 SV=1//3.49439e-07
evm.model.Contig87.622.1	392.887	1308.52	-1.7357	0.00063191	0.022195	--	sp|Q8GVP6|PDRP1_ORYSJ Probable pyruvate, phosphate dikinase regulatory protein, chloroplastic OS=Oryza sativa subsp. japonica GN=PDRP1 PE=2 SV=2//0
evm.model.Contig87.629	209.066	13.1226	3.9938	4.8091e-05	0.0028217	--	sp|Q766C3|NEP1_NEPGR Aspartic proteinase nepenthesin-1 OS=Nepenthes gracilis GN=nep1 PE=1 SV=1//5.03072e-93
evm.model.Contig87.631	94.2582	5.52537	4.0925	0.00018612	0.0084748	--	sp|Q9M0X5|CRK25_ARATH Cysteine-rich receptor-like protein kinase 25 OS=Arabidopsis thaliana GN=CRK25 PE=3 SV=1//6.42762e-154
evm.model.Contig87.633	79.0227	327.57	-2.0515	0.00081638	0.027045	--	sp|Q9M0X5|CRK25_ARATH Cysteine-rich receptor-like protein kinase 25 OS=Arabidopsis thaliana GN=CRK25 PE=3 SV=1//2.54736e-147
evm.model.Contig87.65	7.418	84.5934	-3.5114	0.0011675	0.03579	--	-//-
evm.model.Contig87.651	310.517	2818.57	-3.1822	0.00022891	0.0099298	--	sp|P10538|AMYB_SOYBN Beta-amylase OS=Glycine max GN=BMY1 PE=1 SV=3//0
evm.model.Contig87.668	162.862	759.54	-2.2215	5.4804e-05	0.0031334	--	sp|Q9C5J4|Y3210_ARATH BTB/POZ domain-containing protein At3g22104 OS=Arabidopsis thaliana GN=At3g22104 PE=2 SV=1//3.13047e-87
evm.model.Contig87.691	529.484	2581.7	-2.2857	0.00036997	0.014731	--	sp|Q9M2E2|SDR1_ARATH (+)-neomenthol dehydrogenase OS=Arabidopsis thaliana GN=SDR1 PE=1 SV=1//1.86248e-80
evm.model.Contig87.738	5204.57	1052.72	2.3057	3.8792e-06	0.00034018	--	sp|Q8GXJ4|GLR34_ARATH Glutamate receptor 3.4 OS=Arabidopsis thaliana GN=GLR3.4 PE=2 SV=2//0
evm.model.Contig873.28	564.886	121.99	2.2112	0.00011728	0.0058641	--	sp|Q9LM69|ATL80_ARATH RING-H2 finger protein ATL80 OS=Arabidopsis thaliana GN=ATL80 PE=2 SV=1//1.5395e-13
evm.model.Contig873.33	1800.37	5208.3	-1.5325	0.0012553	0.03782	--	sp|Q6YWQ4|HAK25_ORYSJ Potassium transporter 25 OS=Oryza sativa subsp. japonica GN=HAK25 PE=2 SV=1//0
evm.model.Contig874.78	212.5	5.01644	5.4047	0.00011788	0.005887	--	sp|D9HP26|CNR10_MAIZE Cell number regulator 10 OS=Zea mays GN=CNR10 PE=2 SV=1//3.23547e-48
evm.model.Contig879.18	1743.66	542.164	1.6853	0.00060164	0.021299	--	sp|P87248|ATG1_COLLN Serine/threonine-protein kinase ATG1 OS=Colletotrichum lindemuthianum GN=ATG1 PE=3 SV=1//3.49035e-56
evm.model.Contig88.32	33.6792	219.429	-2.7038	0.00024891	0.010647	--	sp|P48489|PP1_ORYSJ Serine/threonine-protein phosphatase PP1 OS=Oryza sativa subsp. japonica GN=Os03g0268000 PE=2 SV=2//4.61909e-159
evm.model.Contig88.77	653.639	2891.06	-2.145	2.0567e-05	0.001389	--	sp|Q94F47|UBC28_ARATH Ubiquitin-conjugating enzyme E2 28 OS=Arabidopsis thaliana GN=UBC28 PE=2 SV=1//1.03095e-92
evm.model.Contig885.40	1077.07	161.753	2.7352	4.1246e-07	5.1083e-05	--	sp|O24621|SIGC_ARATH RNA polymerase sigma factor sigC OS=Arabidopsis thaliana GN=SIGC PE=2 SV=1//1.17058e-65
evm.model.Contig887.14	2556.55	452.594	2.4979	5.6209e-06	0.00046173	--	sp|Q9Y7K5|YGI3_SCHPO Uncharacterized WD repeat-containing protein C2A9.03 OS=Schizosaccharomyces pombe (strain 972 / ATCC 24843) GN=SPBC2A9.03 PE=3 SV=2//4.2796e-45
evm.model.Contig887.70	270.65	38.5047	2.8133	4.6689e-05	0.0027475	--	-//-
evm.model.Contig889.26	58.2035	450.242	-2.9515	3.1606e-05	0.0020129	--	sp|Q8GSN8|3MAT_DAHPI Malonyl-coenzyme A:anthocyanin 3-O-glucoside-6&apos;&apos;-O-malonyltransferase OS=Dahlia pinnata GN=3MAT PE=1 SV=1//1.96501e-45
evm.model.Contig889.27	315.304	1510.84	-2.2605	2.6342e-06	0.00024601	--	sp|Q9LJB4|5MAT_ARATH Malonyl-CoA:anthocyanidin 5-O-glucoside-6&apos;&apos;-O-malonyltransferase OS=Arabidopsis thaliana GN=5MAT PE=1 SV=1//6.95864e-50
evm.model.Contig892.32	679.233	8858.42	-3.7051	0.0012726	0.038197	--	sp|Q9LGV5|CIPK1_ORYSJ CBL-interacting protein kinase 1 OS=Oryza sativa subsp. japonica GN=CIPK1 PE=2 SV=1//0
evm.model.Contig894.103	108.217	508.168	-2.2314	7.5656e-05	0.0041263	--	sp|Q5N863|BGL04_ORYSJ Beta-glucosidase 4 OS=Oryza sativa subsp. japonica GN=BGLU4 PE=2 SV=1//0
evm.model.Contig894.83	462.718	9017.33	-4.2845	2.4082e-08	4.2328e-06	--	sp|Q9SRQ1|C89A9_ARATH Cytochrome P450 89A9 OS=Arabidopsis thaliana GN=CYP89A9 PE=2 SV=1//5.4245e-118
evm.model.Contig894.86	340.082	2428.31	-2.836	3.6653e-08	6.2779e-06	--	-//-
evm.model.Contig899.5	306.236	3010.44	-3.2973	2.6165e-10	7.04e-08	--	sp|Q6K215|PIP22_ORYSJ Probable aquaporin PIP2-2 OS=Oryza sativa subsp. japonica GN=PIP2-2 PE=2 SV=1//0
evm.model.Contig90.31	1267.53	403.48	1.6515	0.0011032	0.034131	--	sp|Q338B0|HFA2C_ORYSJ Heat stress transcription factor A-2c OS=Oryza sativa subsp. japonica GN=HSFA2C PE=1 SV=2//0
evm.model.Contig90.48	285.64	2895.73	-3.3417	1.7166e-10	4.8659e-08	--	sp|Q7XE48|SSY21_ORYSJ Soluble starch synthase 2-1, chloroplastic/amyloplastic OS=Oryza sativa subsp. japonica GN=SSII-1 PE=2 SV=2//0
evm.model.Contig902.4.1	101.334	462.27	-2.1896	0.0014775	0.042939	--	sp|Q08937|ROC2_NICSY 29 kDa ribonucleoprotein B, chloroplastic OS=Nicotiana sylvestris PE=2 SV=1//4.81581e-17
evm.model.Contig904.32	2462.57	60.0812	5.3571	4.7086e-20	7.2895e-17	--	sp|Q9V6G5|TAZ_DROME Tafazzin homolog OS=Drosophila melanogaster GN=Taz PE=2 SV=2//3.63621e-40
evm.model.Contig906.23	1911.14	122.249	3.9665	2.9211e-07	3.7445e-05	--	sp|Q54DY9|BCS1B_DICDI Probable mitochondrial chaperone BCS1-B OS=Dictyostelium discoideum GN=bcsl1b PE=3 SV=1//2.47309e-28
evm.model.Contig906.33	1188.81	238.495	2.3175	1.0939e-05	0.00081842	--	-//-
evm.model.Contig911.50	9806.39	3200.47	1.6154	0.00065895	0.022904	--	sp|Q9XFM6|MSBP1_ARATH Membrane steroid-binding protein 1 OS=Arabidopsis thaliana GN=MSBP1 PE=1 SV=2//1.3648e-55
evm.model.Contig912.12	124.049	4.32157	4.8432	0.00074336	0.025165	--	sp|Q8VY22|TBL38_ARATH Protein trichome birefringence-like 38 OS=Arabidopsis thaliana GN=TBL38 PE=2 SV=1//6.95888e-146
evm.model.Contig912.38	79.3871	1.61017	5.6236	1.7362e-05	0.0012175	--	-//-
evm.model.Contig912.42	6184.47	2182.58	1.5026	0.0015083	0.043582	--	sp|Q9LV04|PAP14_ARATH Probable plastid-lipid-associated protein 14, chloroplastic OS=Arabidopsis thaliana GN=PAP14 PE=1 SV=1//0
evm.model.Contig917.1	37.3785	340.962	-3.1893	2.2731e-06	0.00021733	--	sp|P0C8Q9|Y5902_ARATH Uncharacterized protein At5g19025 OS=Arabidopsis thaliana GN=At5g19025 PE=2 SV=3//2.93588e-19
evm.model.Contig917.121	76.9357	491.874	-2.6766	8.6735e-06	0.0006688	--	sp|Q6K991|PHO12_ORYSJ Phosphate transporter PHO1-2 OS=Oryza sativa subsp. japonica GN=PHO1-2 PE=2 SV=1//0
evm.model.Contig917.21	593.503	105.024	2.4985	1.4795e-05	0.0010559	--	-//-
evm.model.Contig92.104	645.468	8831.81	-3.7743	1.9671e-05	0.001342	--	sp|O65195|INO1_HORVU Inositol-3-phosphate synthase OS=Hordeum vulgare PE=2 SV=1//0
evm.model.Contig92.140.1	51.2255	507.717	-3.3091	2.476e-05	0.0016392	--	sp|Q0WUA3|MENA_ARATH 1,4-dihydroxy-2-naphthoate polyprenyltransferase, chloroplastic OS=Arabidopsis thaliana GN=ABC4 PE=1 SV=2//2.95082e-117
evm.model.Contig92.179	556.221	6344.38	-3.5117	7.0437e-12	2.7526e-09	--	sp|Q9LYT3|TT12_ARATH Protein TRANSPARENT TESTA 12 OS=Arabidopsis thaliana GN=TT12 PE=2 SV=1//9.99799e-102
evm.model.Contig92.210	1438.19	6372.07	-2.1475	8.9144e-06	0.00068346	--	sp|Q5K4R0|MAD47_ORYSJ MADS-box transcription factor 47 OS=Oryza sativa subsp. japonica GN=MADS47 PE=1 SV=2//3.22401e-116
evm.model.Contig92.211	283.902	1040.77	-1.8742	0.00042545	0.01634	--	sp|Q92545|TM131_HUMAN Transmembrane protein 131 OS=Homo sapiens GN=TMEM131 PE=1 SV=3//1.6061e-09
evm.model.Contig92.22	463.46	4709.15	-3.345	3.145e-11	1.0462e-08	--	sp|Q8VZ80|PLT5_ARATH Polyol transporter 5 OS=Arabidopsis thaliana GN=PLT5 PE=1 SV=2//0
evm.model.Contig92.271	227.091	3232.02	-3.8311	4.1426e-13	2.1655e-10	--	-//-
evm.model.Contig92.275	1588.19	300.47	2.4021	0.00021225	0.0093676	--	sp|Q851M9|AMT32_ORYSJ Ammonium transporter 3 member 2 OS=Oryza sativa subsp. japonica GN=AMT3-2 PE=2 SV=1//0
evm.model.Contig92.28	257.543	1493	-2.5353	1.2019e-06	0.00012697	--	sp|Q96E22|NGBR_HUMAN Dehydrodolichyl diphosphate syntase complex subunit NUS1 OS=Homo sapiens GN=NUS1 PE=1 SV=1//3.6881e-13
evm.model.Contig92.360	2878.85	462.728	2.6373	1.8052e-07	2.4799e-05	--	sp|Q9LIN3|RZ1A_ARATH Glycine-rich RNA-binding protein RZ1A OS=Arabidopsis thaliana GN=RZ1A PE=1 SV=1//7.55472e-41
evm.model.Contig92.384	2606.88	763.967	1.7707	0.0003059	0.012579	--	-//-
evm.model.Contig92.386	883.428	3425.03	-1.9549	6.7982e-05	0.0037691	--	sp|O81283|TC159_ARATH Translocase of chloroplast 159, chloroplastic OS=Arabidopsis thaliana GN=TOC159 PE=1 SV=1//9.82871e-175
evm.model.Contig92.66	1910.09	137.886	3.7921	4.1784e-05	0.0025177	--	sp|Q9FGK4|B561J_ARATH Cytochrome b561 and DOMON domain-containing protein At5g47530 OS=Arabidopsis thaliana GN=At5g47530 PE=2 SV=1//5.87333e-109
evm.model.Contig930.35	698.655	193.221	1.8543	0.00093139	0.029992	--	sp|Q39214|RPM1_ARATH Disease resistance protein RPM1 OS=Arabidopsis thaliana GN=RPM1 PE=1 SV=1//8.79562e-130
evm.model.Contig930.37.1	677.43	6969.02	-3.3628	1.2451e-05	0.00091791	--	sp|P43279|MAOC_ORYSJ NADP-dependent malic enzyme, chloroplastic OS=Oryza sativa subsp. japonica GN=ME6 PE=2 SV=2//0
evm.model.Contig930.4	557.989	1982.37	-1.8289	0.00015818	0.0075258	--	sp|Q8S9H7|DIV_ANTMA Transcription factor DIVARICATA OS=Antirrhinum majus GN=DIVARICATA PE=2 SV=1//2.31481e-26
evm.model.Contig930.41	395.454	4875.79	-3.6241	1.3711e-06	0.00014187	--	sp|Q84MB6|DIOX2_ARATH Probable 2-oxoglutarate-dependent dioxygenase At3g49630 OS=Arabidopsis thaliana GN=At3g50210 PE=2 SV=1//6.4167e-39
evm.model.Contig930.43	67.396	383.182	-2.5073	4.4561e-05	0.0026533	--	sp|Q8S9H7|DIV_ANTMA Transcription factor DIVARICATA OS=Antirrhinum majus GN=DIVARICATA PE=2 SV=1//3.40818e-29
evm.model.Contig941.22	172.761	948.375	-2.4567	3.8256e-06	0.00033695	--	sp|Q9ZUZ3|SAU32_ARATH Auxin-responsive protein SAUR32 OS=Arabidopsis thaliana GN=SAUR32 PE=2 SV=1//5.96165e-21
evm.model.Contig969.5	288.569	60.3438	2.2576	0.00039038	0.015285	--	-//-
evm.model.Contig981.65	176.132	32.7499	2.4271	0.0010064	0.031922	--	-//-
evm.model.Contig987.38	27448.6	2622.3	3.3878	3.0866e-11	1.0353e-08	--	sp|C5X2M4|THI42_SORBI Thiamine thiazole synthase 2, chloroplastic OS=Sorghum bicolor GN=THI1-2 PE=3 SV=1//0
evm.model.Contig993.23	5.98654	87.4624	-3.8689	0.00016881	0.0079101	--	-//-
evm.model.Contig993.38	65.4317	352.965	-2.4315	0.00011444	0.0057437	--	sp|Q10QA5|D14_ORYSJ Probable strigolactone esterase D14 OS=Oryza sativa subsp. japonica GN=D14 PE=1 SV=1//1.47722e-18

## Sheet: Table S3
Gene_id	readcount_24h	readcount_0h	log2FoldChange	pval	padj	Gene Name	Blast swiss prot
Novel00048	0.361667	42.6634	-6.8822	0.00026052	0.025153	-//-
Novel00115	21.6595	687.621	-4.9885	8.02e-09	6.54e-06	--	hypothetical protein TRIUR3_16835 [Triticum urartu]
Novel00142	45.2401	0	Inf	0.00068353	0.048927	-//-
Novel00189	85.0391	374.849	-2.1401	0.00038261	0.032802	-//-
Novel00422	7.97983	143.986	-4.1734	4.46e-06	0.0011509	--	hypothetical protein OsI_09206 [Oryza sativa Indica Group]
Novel00444	253.593	48.7348	2.3795	0.00023874	0.023601	-//-
Novel00477	53.0453	1.31023	5.3393	0.00045709	0.036971	-//-
Novel00530	1489.86	405.373	1.8779	9.16e-05	0.011825	--	predicted protein [Hordeum vulgare subsp. vulgare]>gi|326512592|dbj|BAJ99651.1| predicted protein [Hordeum vulgare subsp. vulgare]
Novel00726	38.4885	0	Inf	0.00022475	0.022496	-//-
Novel00740	51.0737	0	Inf	1.76e-05	0.0033931	--	PREDICTED: uncharacterized protein LOC104582448 [Brachypodium distachyon]
Novel00923	0	38.6918	#NAME?	0.00019965	0.020826	-//-
Novel01010	0	64.2473	#NAME?	0.00032577	0.029362	-//-
Novel01122	1.42497	60.3944	-5.4054	0.0001542	0.017246	-//-
Novel01127	1180.47	226.145	2.384	4.5e-06	0.0011551	--	cytochrome P450 monooxygenase CYP71U4v2 [Hordeum vulgare subsp. vulgare]
Novel01144	765.209	225.662	1.7617	0.00068434	0.048927	--	ADP-ribosylation factor GTPase-activating protein AGD3 [Aegilops tauschii]
Novel01210	40.0413	474.853	-3.5679	3.62e-07	0.0001422	-//-
Novel01346	483.287	134.553	1.8447	0.00047323	0.037894	-//-
Novel01443	1.7867	74.1742	-5.3755	3.03e-05	0.0050547	--	PREDICTED: uncharacterized protein LOC102712901 [Oryza brachyantha]
Novel01477	1.13998	64.887	-5.8309	4.62e-05	0.0070857	-//-
Novel01524	305.752	45.3869	2.752	4.06e-05	0.0063268	-//-
Novel01564	200.833	26.7748	2.9071	6.05e-05	0.0085967	--	PREDICTED: uncharacterized protein LOC100845606 [Brachypodium distachyon]
Novel01643	263.03	6.50634	5.3372	3.13e-11	8.94e-08	-//-
Novel01674	200.067	29.8064	2.7468	0.00012524	0.014923	--	PREDICTED: fatty-acid-binding protein 2 [Brachypodium distachyon]
Novel01743	253.2	0	Inf	2.82e-05	0.004826	-//-
Novel01778	41.5182	219.562	-2.4028	0.00055235	0.041725	-//-
Novel01900	5.69988	136.729	-4.5842	1.57e-06	0.00051632	-//-
Novel01993	33.3443	480.658	-3.8495	0.00038567	0.032994	-//-
Novel02020	0	39.3206	#NAME?	0.00014915	0.016916	-//-
Novel02056	56.3449	0	Inf	6.57e-06	0.0015467	--	transposon protein, putative, CACTA, En/Spm sub-class [Oryza sativa Japonica Group]
Novel02057	121.018	0	Inf	1.1e-10	1.99e-07	--	hypothetical protein TRIUR3_31077 [Triticum urartu]
Novel02076	1292.59	109.775	3.5576	0.00040054	0.033904	--	hypothetical protein F775_06535 [Aegilops tauschii]
Novel02103	1726.41	369.46	2.2243	4.27e-06	0.001109	--	ABC transporter C family member 10 [Triticum urartu]
Novel02104	1337.49	289.405	2.2084	8.44e-06	0.0018884	--	ABC transporter C family member 10 [Aegilops tauschii]
Novel02114	0.361667	146.341	-8.6605	9.02e-12	3.01e-08	--	TPA: hypothetical protein ZEAMMB73_572450, partial [Zea mays]
Novel02118	255.244	45.233	2.4964	0.00018374	0.019544	-//-
Novel02128	7.97989	412.723	-5.6927	2.36e-09	2.36e-06	--	predicted protein [Hordeum vulgare subsp. vulgare]
Novel02155	0	98.2824	#NAME?	1.83e-09	2.04e-06	-//-
Novel02179	3264.5	60.7973	5.7467	6.22e-06	0.001475	--	Ethylene-responsive transcription factor 1 [Aegilops tauschii]
Novel02194	266.429	46.5391	2.5172	0.00012956	0.015256	--	Lysine-specific demethylase 3B [Triticum urartu]
Novel02604	8.91149	207.817	-4.5435	4.55e-08	2.71e-05	-//-
Novel02667	36.9966	0	Inf	0.00032764	0.029362	-//-
Novel02749	945.795	187.893	2.3316	7.28e-06	0.001675	--	predicted protein [Hordeum vulgare subsp. vulgare]
Novel02751	240.456	33.4087	2.8475	4.47e-05	0.0069162	-//-
Novel02790	36.1837	283.362	-2.9692	2.88e-05	0.0048921	-//-
Novel02798	21.0332	153.405	-2.8666	0.00022303	0.02243	--	hypothetical protein SORBIDRAFT_10g020018 [Sorghum bicolor]>gi|241916683|gb|EER89827.1| hypothetical protein SORBIDRAFT_10g020018 [Sorghum bicolor]
Novel02813	2.37832	60.684	-4.6733	0.00029472	0.027424	-//-
Novel02824	51.0944	0	Inf	1.79e-05	0.0034056	-//-
Novel02843	135.965	497.787	-1.8723	0.00056654	0.042615	--	Os11g0681400 [Oryza sativa Japonica Group]>gi|255680367|dbj|BAF28820.2| Os11g0681400 [Oryza sativa Japonica Group]
Novel02918	59.9223	0	Inf	0.00047034	0.037752	--	PREDICTED: serine/threonine-protein phosphatase 7 long form homolog [Brachypodium distachyon]
Novel02940	150.871	854.409	-2.5016	1.22e-05	0.0026219	-//-
Novel03048	118.345	9.7207	3.6058	5.57e-05	0.0081754	-//-
Novel03174	173.259	1.37901	6.9732	4.25e-06	0.001109	--	PREDICTED: uncharacterized protein LOC100846061 [Brachypodium distachyon]
Novel03187	153.375	10.6462	3.8486	7.73e-06	0.0017594	--	predicted protein, partial [Hordeum vulgare subsp. vulgare]
Novel03199	54.9852	0.733401	6.2283	9.45e-05	0.012108	--	retrotransposon protein, putative, unclassified [Oryza sativa Japonica Group]>gi|125575397|gb|EAZ16681.1| hypothetical protein OsJ_32156 [Oryza sativa Japonica Group]
Novel03218	0.284994	49.7013	-7.4462	6.65e-05	0.0091398	-//-
Novel03529	0	69.3989	#NAME?	4.01e-07	0.00015274	--	Vignain [Aegilops tauschii]
Novel03689	1378.64	412.009	1.7425	0.00023349	0.023254	--	hypothetical protein F775_43817 [Aegilops tauschii]
Novel03836	192.348	0.683644	8.1363	0.00040636	0.034215	--	PREDICTED: benzyl alcohol O-benzoyltransferase-like [Brachypodium distachyon]
Novel03981	163.639	19.1376	3.096	4.67e-05	0.0071395	-//-
Novel04006	0	80.065	#NAME?	0.00012023	0.014529	--	hypothetical protein F775_07094 [Aegilops tauschii]
Novel04034	96.8495	419.742	-2.1157	0.0001339	0.015635	-//-
Novel04079	127.479	0	Inf	0.00032558	0.029362	--	predicted protein [Hordeum vulgare subsp. vulgare]
Novel04125	716.719	84.1292	3.0907	0.00062403	0.045509	--	PREDICTED: uncharacterized protein LOC102701736 [Oryza brachyantha]
Novel04146	158.897	19.9018	2.9971	0.00042188	0.035081	--	hypothetical protein OsJ_19533 [Oryza sativa Japonica Group]
Novel04167	0.284994	44.0453	-7.2719	0.00047053	0.037752	-//-
Novel04211	35.6922	0	Inf	0.00045053	0.036588	--	PREDICTED: outer envelope protein 61 [Brachypodium distachyon]
Novel04270	3.5183	87.632	-4.6385	3.14e-05	0.0051405	--	PREDICTED: zinc finger BED domain-containing protein RICESLEEPER 2-like [Phoenix dactylifera]
Novel04328	0	107.276	#NAME?	4.34e-10	5.61e-07	--	hypothetical protein TRIUR3_31080 [Triticum urartu]
Novel04348	157.465	8.09815	4.2813	8.27e-07	0.00029377	-//-
Novel04373	40.8652	0	Inf	0.00013971	0.016074	--	hypothetical protein F775_04412 [Aegilops tauschii]
Novel04375	275.359	0	Inf	6.18e-19	8.24e-15	--	hypothetical protein TRIUR3_13022 [Triticum urartu]
Novel04407	0	73.8885	#NAME?	0.00025037	0.024509	--	hypothetical protein TRIUR3_06896 [Triticum urartu]
Novel04448	54.8685	324.974	-2.5663	8.02e-05	0.010673	--	predicted protein [Hordeum vulgare subsp. vulgare]
Novel04484	141.253	17.2347	3.0349	0.00016018	0.017765	-//-
Novel04703	145.232	7.39866	4.2949	0.00063849	0.046143	-//-
Novel04814	16.0233	123.663	-2.9482	0.00029636	0.027424	--	hypothetical protein VITISV_043023 [Vitis vinifera]
Novel04913	0	155.245	#NAME?	7.36e-05	0.0099522	--	PREDICTED: 60S ribosomal export protein NMD3 [Brachypodium distachyon]
Novel04956	965.267	165.698	2.5424	1.08e-06	0.0003774	--	hypothetical protein SORBIDRAFT_09g008040 [Sorghum bicolor]>gi|241946122|gb|EES19267.1| hypothetical protein SORBIDRAFT_09g008040 [Sorghum bicolor]
Novel05143	13260.4	2390.68	2.4716	7.01e-08	3.79e-05	--	unnamed protein product [Triticum aestivum]
Novel05163	38378.4	127033	-1.7268	0.00014891	0.016916	--	E3 ubiquitin-protein ligase makorin [Triticum urartu]
Novel05247	387.695	67.4102	2.5239	2.03e-05	0.0037371	-//-
Novel05400	41.4261	0.322802	7.0037	0.00044938	0.036569	--	putative non-LTR retroelement reverse transcriptase [Oryza sativa Japonica Group]
Novel05479	15.4663	181.689	-3.5543	1.24e-05	0.0026485	-//-
Novel05506	282.614	36.1755	2.9657	1.26e-05	0.0026723	-//-
Novel05549	116.515	1.07522	6.7597	1.53e-08	1.16e-05	--	PREDICTED: charged multivesicular body protein 5-like [Brachypodium distachyon]
Novel05678	44.2757	338.52	-2.9347	5.1e-06	0.0012766	-//-
Novel05740	71.0656	0.322802	7.7824	0.00010428	0.012961	-//-
Novel05908	329.103	0	Inf	1.52e-05	0.0030748	--	hypothetical protein F775_04320 [Aegilops tauschii]
Novel05963	161.94	0.714381	7.8245	1.83e-10	2.82e-07	-//-
Novel06005	2.87164	62.4479	-4.4427	0.00045523	0.036895	-//-
Novel06164	34.6624	0	Inf	0.00058593	0.04347	-//-
Novel06243	316.043	0.391579	9.6566	5.77e-10	7.22e-07	-//-
Novel06306	0	225.399	#NAME?	0.00018176	0.019509	-//-
Novel06309	7.00332	87.1707	-3.6377	0.0003617	0.03155	-//-
Novel06343	6.42328	96.2908	-3.906	0.00014849	0.016916	--	AT hook motif-containing protein, putative, expressed [Oryza sativa Japonica Group]
Novel06699	0.361667	62.3888	-7.4305	6.23e-06	0.001475	-//-
Novel06749	1544.65	2.67228	9.175	3.41e-05	0.0054974	-//-
Novel06860	132.447	15.9885	3.0503	0.00047691	0.037958	--	hypothetical protein F775_07712 [Aegilops tauschii]
Novel06956	6.34654	188.599	-4.8932	1e-07	5.01e-05	-//-
Novel07316	0.285055	57.8143	-7.664	1.6e-05	0.003143	-//-
Novel07368	94.1797	483.347	-2.3596	0.00042233	0.035081	-//-
Novel07448	156.061	4.78551	5.0273	6.95e-08	3.79e-05	--	Dynamin-related protein 3A [Triticum urartu]
Novel07472	1.00839	146.697	-7.1846	2.35e-05	0.0041624	-//-
Novel07512	0.285055	90.4442	-8.3096	0.00042162	0.035081	--	hypothetical protein TRIUR3_33647 [Triticum urartu]
Novel07555	368.426	0.783158	8.8779	1.17e-05	0.002534	--	PREDICTED: uncharacterized protein LOC104582684 isoform X1 [Brachypodium distachyon]
Novel07836	0.284994	74.0179	-8.0208	8.02e-07	0.00028919	-//-
Novel07907	47.5933	254.997	-2.4216	0.00027454	0.025935	-//-
Novel08271	233.186	30.2813	2.945	2.28e-05	0.0040825	--	PREDICTED: DAG protein, chloroplastic-like [Brachypodium distachyon]
Novel08320	0.931655	82.2171	-6.4635	5.74e-06	0.0013935	--	hypothetical protein F775_23483 [Aegilops tauschii]
Novel08321	50.6277	278.223	-2.4582	0.00024461	0.024014	--	hypothetical protein SORBIDRAFT_02g006133 [Sorghum bicolor]>gi|241925039|gb|EER98183.1| hypothetical protein SORBIDRAFT_02g006133, partial [Sorghum bicolor]
Novel08367	105.359	1.17474	6.4868	1.83e-06	0.00057108	--	hypothetical protein F775_06694 [Aegilops tauschii]
Novel08401	126.996	0.683644	7.5373	0.00014512	0.016601	--	PREDICTED: uncharacterized protein LOC104582684 isoform X1 [Brachypodium distachyon]
Novel08489	0	105.677	#NAME?	0.00020665	0.021214	-//-
Novel08497	118.923	13.4872	3.1404	0.00024058	0.023724	-//-
Novel08598	0	39.0936	#NAME?	0.00052766	0.040603	--	hypothetical protein F775_22182 [Aegilops tauschii]
Novel08639	1.99514	81.6464	-5.3548	1.56e-05	0.0030977	-//-
Novel08657	0	67.1208	#NAME?	1.4e-06	0.00046629	--	PREDICTED: uncharacterized protein LOC100846175 [Brachypodium distachyon]
Novel08658	2.27995	228.31	-6.6458	6.8e-13	3.03e-09	--	hypothetical protein F775_13478 [Aegilops tauschii]
Novel08684	52.2421	561.408	-3.4258	7.15e-09	6.07e-06	--	predicted protein [Hordeum vulgare subsp. vulgare]
Novel08890	148.438	0	Inf	1.69e-12	6.76e-09	-//-
Novel08928	71.4525	0	Inf	0.00063348	0.045863	-//-
Novel08931	227.878	6.89503	5.0466	4.96e-09	4.42e-06	--	PREDICTED: probable 26S proteasome non-ATPase regulatory subunit 3 [Brachypodium distachyon]
Novel09026	111.08	479.124	-2.1088	0.00039547	0.03376	--	Putative cysteine-rich receptor-like protein kinase 39 [Aegilops tauschii]
Novel09340	105.874	2.49227	5.4088	3.93e-05	0.0062006	-//-
Novel09403	727.852	183.307	1.9894	0.00012625	0.014999	--	hypothetical protein SORBIDRAFT_05g011880 [Sorghum bicolor]>gi|241935286|gb|EES08431.1| hypothetical protein SORBIDRAFT_05g011880 [Sorghum bicolor]
Novel09556	80.3181	444.597	-2.4687	1.5e-05	0.0030491	--	hypothetical protein SORBIDRAFT_04g002725 [Sorghum bicolor]>gi|241931317|gb|EES04462.1| hypothetical protein SORBIDRAFT_04g002725, partial [Sorghum bicolor]
Novel09624	15.6747	133.017	-3.0851	0.0004397	0.036	-//-
Novel09694	58.715	1.17474	5.6433	0.00032778	0.029362	-//-
Novel09793	362.368	66.7885	2.4398	0.00036587	0.031775	-//-
Novel09844	0.570049	66.1476	-6.8585	5.37e-05	0.0080161	-//-
Novel09883	0.284994	40.7026	-7.158	0.00043024	0.035517	--	PREDICTED: E3 ubiquitin-protein ligase ATL4-like [Setaria italica]
evm.model.Contig1.216	1165	367.489	1.6646	0.00069302	0.049283	--	-//-
evm.model.Contig1.419	363.325	66.5338	2.4491	4.89e-05	0.0073535	--	-//-
evm.model.Contig1.420	863.127	94.485	3.1914	1.5e-05	0.0030491	--	sp|Q6L545|GID1_ORYSJ Gibberellin receptor GID1 OS=Oryza sativa subsp. japonica GN=GID1 PE=1 SV=1//0
evm.model.Contig1.456	2770.42	815.771	1.7639	0.00025365	0.02477	--	sp|Q69TY4|PR2E1_ORYSJ Peroxiredoxin-2E-1, chloroplastic OS=Oryza sativa subsp. japonica GN=PRXIIE-1 PE=2 SV=1//9.00824e-102
evm.model.Contig1004.9	28.4231	284.924	-3.3254	6.93e-06	0.0016217	--	sp|F4JP36|HAP2_ARATH Protein HAPLESS 2 OS=Arabidopsis thaliana GN=HAP2 PE=2 SV=1//0
evm.model.Contig1039.35	1.42522	101.674	-6.1566	1.18e-05	0.002534	--	-//-
evm.model.Contig1043.32	141.585	568.264	-2.0049	0.00051044	0.039682	--	sp|O81906|B120_ARATH G-type lectin S-receptor-like serine/threonine-protein kinase B120 OS=Arabidopsis thaliana GN=B120 PE=2 SV=1//0
evm.model.Contig1043.43	317.688	37.8075	3.0709	2.24e-06	0.00067392	--	sp|P10848|ADH3_HORVU Alcohol dehydrogenase 3 OS=Hordeum vulgare GN=ADH3 PE=3 SV=1//0
evm.model.Contig1044.101	1268.78	4438.92	-1.8068	0.00010312	0.012862	--	-//-
evm.model.Contig1047.18	124.371	10.8755	3.5155	0.00011179	0.013729	--	sp|P05332|YP20_BACLI Uncharacterized N-acetyltransferase p20 OS=Bacillus licheniformis GN=p20 PE=3 SV=1//1.5114e-16
evm.model.Contig1062.63	532.477	103.695	2.3604	4.51e-05	0.0069372	--	-//-
evm.model.Contig1071.49	929.136	168.476	2.4633	1.65e-06	0.00053056	--	sp|Q9LXG9|PCO1_ARATH Plant cysteine oxidase 1 OS=Arabidopsis thaliana GN=PCO1 PE=1 SV=1//1.16395e-71
evm.model.Contig1081.92	258.084	40.2758	2.6799	0.00011534	0.014036	--	sp|Q9LRR4|R13L1_ARATH Putative disease resistance RPP13-like protein 1 OS=Arabidopsis thaliana GN=RPPL1 PE=3 SV=1//2.12914e-63
evm.model.Contig1084.64	251.895	45.3238	2.4745	0.00069462	0.049309	--	sp|Q08277|HSP82_MAIZE Heat shock protein 82 OS=Zea mays GN=HSP82 PE=3 SV=1//0
evm.model.Contig11.162	5430.59	379.128	3.8404	1.66e-07	7.45e-05	--	sp|Q9SYC9|VAP14_ARATH Vesicle-associated protein 1-4 OS=Arabidopsis thaliana GN=PVA14 PE=2 SV=1//3.11889e-11
evm.model.Contig11.214	571.456	4774.37	-3.0626	2.16e-05	0.0039184	--	sp|Q0JQS5|EGY2_ORYSJ Probable zinc metalloprotease EGY2, chloroplastic OS=Oryza sativa subsp. japonica GN=EGY2 PE=2 SV=1//0
evm.model.Contig11.60	83.0474	0	Inf	0.0001972	0.020777	--	-//-
evm.model.Contig1101.4.1	1084.51	4018.8	-1.8897	5.54e-05	0.0081754	--	sp|Q2UXF7|6FEH_WHEAT Fructan 6-exohydrolase OS=Triticum aestivum GN=6-FEH PE=1 SV=1//0
evm.model.Contig1101.8.1	656.526	2408.58	-1.8753	0.00010456	0.012961	--	sp|Q2UXF7|6FEH_WHEAT Fructan 6-exohydrolase OS=Triticum aestivum GN=6-FEH PE=1 SV=1//0
evm.model.Contig1103.16	196.035	20.602	3.2503	0.00052836	0.040603	--	sp|Q8GTB6|THCAS_CANSA Tetrahydrocannabinolic acid synthase OS=Cannabis sativa PE=1 SV=1//5.7057e-129
evm.model.Contig1103.20	57.4338	1.41705	5.3409	0.00026072	0.025153	--	sp|Q8GTB6|THCAS_CANSA Tetrahydrocannabinolic acid synthase OS=Cannabis sativa PE=1 SV=1//5.62249e-75
evm.model.Contig1103.9	155.955	1.42876	6.7702	2.96e-10	4.09e-07	--	sp|Q9FLC0|PER52_ARATH Peroxidase 52 OS=Arabidopsis thaliana GN=PER52 PE=2 SV=1//2.4941e-141
evm.model.Contig1123.13	24.3547	179.843	-2.8845	0.00011267	0.013795	--	sp|Q9FG33|LRKS5_ARATH Probable L-type lectin-domain containing receptor kinase S.5 OS=Arabidopsis thaliana GN=LECRKS5 PE=2 SV=1//1.98026e-153
evm.model.Contig1125.114	540.587	35.8514	3.9144	0.00021345	0.021746	--	sp|Q6ZI50|NAR21_ORYSJ High-affinity nitrate transporter-activating protein 2.1 OS=Oryza sativa subsp. japonica GN=NAR2.1 PE=1 SV=1//2.23156e-57
evm.model.Contig1125.14	331.755	12.8524	4.69	8.23e-11	1.74e-07	--	-//-
evm.model.Contig1125.3	623.274	92.7325	2.7487	1.46e-06	0.00048377	--	sp|Q0DZE0|PAL2_ORYSJ Phenylalanine ammonia-lyase OS=Oryza sativa subsp. japonica GN=ZB8 PE=2 SV=1//0
evm.model.Contig1127.10	0.855043	74.5218	-6.4455	0.00012801	0.015163	--	-//-
evm.model.Contig113.187	0.285055	45.9259	-7.3319	0.00013441	0.015635	--	sp|Q93VR4|ML423_ARATH MLP-like protein 423 OS=Arabidopsis thaliana GN=MLP423 PE=2 SV=1//3.4702e-36
evm.model.Contig113.217	1113.29	103.86	3.4221	1.58e-05	0.0031115	--	-//-
evm.model.Contig113.223	117.547	477.151	-2.0212	0.00032111	0.029329	--	sp|Q9FIK0|PFKA2_ARATH ATP-dependent 6-phosphofructokinase 2 OS=Arabidopsis thaliana GN=PFK2 PE=1 SV=1//0
evm.model.Contig113.40	269.813	36.3425	2.8922	2.62e-05	0.0045762	--	sp|Q9LY41|ATL4_ARATH E3 ubiquitin-protein ligase ATL4 OS=Arabidopsis thaliana GN=ATL4 PE=1 SV=1//4.5843e-20
evm.model.Contig113.79	8059.12	1727.96	2.2216	1.79e-06	0.00056401	--	sp|Q9FME8|OPT4_ARATH Oligopeptide transporter 4 OS=Arabidopsis thaliana GN=OPT4 PE=1 SV=1//0
evm.model.Contig113.85	5251.7	167.497	4.9706	0.00022342	0.02243	--	sp|Q336N8|JM706_ORYSJ Lysine-specific demethylase JMJ706 OS=Oryza sativa subsp. japonica GN=JMJ706 PE=2 SV=1//0
evm.model.Contig113.91	381.597	19.8607	4.2641	2.89e-10	4.09e-07	--	sp|Q42982|4CL2_ORYSJ Probable 4-coumarate--CoA ligase 2 OS=Oryza sativa subsp. japonica GN=4CL2 PE=2 SV=2//0
evm.model.Contig1145.23	51.2476	0	Inf	0.00059545	0.043743	--	sp|Q8LDC8|ERF92_ARATH Ethylene-responsive transcription factor 1B OS=Arabidopsis thaliana GN=ERF1B PE=1 SV=2//1.26965e-22
evm.model.Contig1148.49	144.256	6.64624	4.44	0.00053853	0.041197	--	sp|P0DKH0|NRT22_ORYSJ High-affinity nitrate transporter 2.2 OS=Oryza sativa subsp. japonica GN=NRT2.2 PE=1 SV=1//0
evm.model.Contig1154.45	1760.56	509.796	1.788	0.00063994	0.046165	--	sp|A6YIH8|C7D55_HYOMU Premnaspirodiene oxygenase OS=Hyoscyamus muticus GN=CYP71D55 PE=1 SV=1//2.27754e-123
evm.model.Contig120.101	9629.28	2617.02	1.8795	4.05e-05	0.0063268	--	sp|O22798|NAC41_ARATH NAC domain-containing protein 41 OS=Arabidopsis thaliana GN=NAC041 PE=2 SV=1//4.22779e-40
evm.model.Contig120.157	217.336	0.664624	8.3532	0.00020558	0.021159	--	sp|Q9C6M2|LHTL6_ARATH Lysine histidine transporter-like 6 OS=Arabidopsis thaliana GN=At1g25530 PE=2 SV=1//6.49662e-171
evm.model.Contig1202.30	3246.25	1062.42	1.6114	0.00022052	0.022352	--	sp|Q9LZU4|CRK4_ARATH Cysteine-rich receptor-like protein kinase 4 OS=Arabidopsis thaliana GN=CRK4 PE=2 SV=1//2.7213e-51
evm.model.Contig1202.31	3103.2	745.79	2.0569	9.58e-06	0.0021193	--	sp|Q2QPW1|GMK1_ORYSJ Guanylate kinase 1 OS=Oryza sativa subsp. japonica GN=GK1 PE=2 SV=2//0
evm.model.Contig1205.23	1765.6	1.65205	10.062	8.69e-05	0.01131	--	sp|P84516|PER1_SORBI Cationic peroxidase SPC4 OS=Sorghum bicolor GN=Sb03g046810 PE=1 SV=2//5.90706e-137
evm.model.Contig1209.17	3558.19	1092.47	1.7035	0.00023012	0.022976	--	sp|O22130|AHL22_ARATH AT-hook motif nuclear-localized protein 22 OS=Arabidopsis thaliana GN=AHL22 PE=1 SV=1//1.18377e-42
evm.model.Contig122.193_evm.model.Contig122.194	401.718	1936.32	-2.2691	3.57e-06	0.00095863	--	sp|Q10MC0|NIN1_ORYSJ Neutral/alkaline invertase 1, mitochondrial OS=Oryza sativa subsp. japonica GN=NIN1 PE=1 SV=1//0
evm.model.Contig122.210	367.653	10.95	5.0693	2.28e-06	0.00068143	--	-//-
evm.model.Contig1231.29	1295.17	98.0012	3.7242	5.99e-05	0.0085967	--	-//-
evm.model.Contig1237.35	1175.8	376.121	1.6444	0.00054868	0.041684	--	sp|O04200|PXN_ARATH Peroxisomal nicotinamide adenine dinucleotide carrier OS=Arabidopsis thaliana GN=PXN PE=1 SV=1//7.24478e-141
evm.model.Contig124.141	4642.68	1542.13	1.59	0.00055166	0.041725	--	sp|F8WKW1|UGT2_GARJA 7-deoxyloganetin glucosyltransferase OS=Gardenia jasminoides GN=UGT85A24 PE=1 SV=1//0
evm.model.Contig124.18	365.731	2132.48	-2.5437	0.00020405	0.021056	--	sp|A3BI11|ZIP8_ORYSJ Zinc transporter 8 OS=Oryza sativa subsp. japonica GN=ZIP8 PE=2 SV=1//1.65114e-136
evm.model.Contig1254.30	67.6593	0	Inf	0.00033539	0.029708	--	sp|P41128|RL131_BRANA 60S ribosomal protein L13-1 OS=Brassica napus PE=2 SV=1//1.89059e-12
evm.model.Contig1254.56	215.665	29.7514	2.8578	7.74e-05	0.010404	--	-//-
evm.model.Contig1254.81	631.392	110.779	2.5108	2.44e-06	0.00071846	--	sp|Q9LSA6|PUB29_ARATH U-box domain-containing protein 29 OS=Arabidopsis thaliana GN=PUB29 PE=1 SV=1//4.69719e-21
evm.model.Contig126.145	413.206	83.4748	2.3074	0.00010217	0.012801	--	sp|Q9LT84|U496M_ARATH UPF0496 protein At3g19330 OS=Arabidopsis thaliana GN=At3g19330 PE=2 SV=2//2.00366e-44
evm.model.Contig126.271	0	134.142	#NAME?	8.18e-05	0.010838	--	-//-
evm.model.Contig126.291	8349.6	1435.91	2.5397	4.52e-08	2.71e-05	--	sp|Q9LMX4|PPA1_ARATH Probable inactive purple acid phosphatase 1 OS=Arabidopsis thaliana GN=PAP1 PE=2 SV=1//0
evm.model.Contig126.335	215.064	764.968	-1.8306	0.00035898	0.031381	--	sp|O81906|B120_ARATH G-type lectin S-receptor-like serine/threonine-protein kinase B120 OS=Arabidopsis thaliana GN=B120 PE=2 SV=1//1.10853e-70
evm.model.Contig126.480	111.436	0.783158	7.1527	0.00069225	0.049283	--	sp|Q5Z5R4|C7016_ORYSJ Ent-kaurene oxidase 2 OS=Oryza sativa subsp. japonica GN=CYP701A6 PE=1 SV=1//0
evm.model.Contig1264.38	75.166	0	Inf	0.00037144	0.03205	--	-//-
evm.model.Contig1283.11	59.4312	0.341822	7.4418	1.69e-05	0.0032864	--	sp|O59952|LIP_THELA Lipase OS=Thermomyces lanuginosus GN=LIP PE=1 SV=1//1.98533e-07
evm.model.Contig1286.8	613.35	98.6277	2.6366	3.83e-06	0.0010156	--	-//-
evm.model.Contig1298.34	679.524	2146.91	-1.6597	0.00055965	0.042198	--	sp|Q05JG2|ABAH1_ORYSJ Abscisic acid 8&apos;-hydroxylase 1 OS=Oryza sativa subsp. japonica GN=CYP707A5 PE=2 SV=1//0
evm.model.Contig130.67	36.9481	0	Inf	0.00058677	0.04347	--	sp|Q8GT21|BEBT_CLABR Benzyl alcohol O-benzoyltransferase OS=Clarkia breweri PE=1 SV=1//1.11943e-35
evm.model.Contig130.68	107.664	0	Inf	9.34e-05	0.012022	--	sp|Q8GT20|BEBT_TOBAC Benzyl alcohol O-benzoyltransferase OS=Nicotiana tabacum GN=HSR201 PE=1 SV=1//5.90982e-81
evm.model.Contig130.69	230.939	0	Inf	3.97e-05	0.0062364	--	sp|Q8GT20|BEBT_TOBAC Benzyl alcohol O-benzoyltransferase OS=Nicotiana tabacum GN=HSR201 PE=1 SV=1//2.7745e-132
evm.model.Contig130.70	227.796	0	Inf	6.57e-05	0.009103	--	sp|Q8GT20|BEBT_TOBAC Benzyl alcohol O-benzoyltransferase OS=Nicotiana tabacum GN=HSR201 PE=1 SV=1//1.12793e-131
evm.model.Contig130.74	0.569988	139.625	-7.9364	0.00036308	0.031602	--	sp|Q9SII8|DSK2B_ARATH Ubiquitin domain-containing protein DSK2b OS=Arabidopsis thaliana GN=DSK2B PE=1 SV=1//7.06879e-06
evm.model.Contig1330.12	359.956	46.2993	2.9588	2.76e-06	0.0008015	--	-//-
evm.model.Contig1330.36	735.645	26.7623	4.7807	0.00059106	0.043661	--	sp|Q10N44|IN21A_ORYSJ Protein IN2-1 homolog A OS=Oryza sativa subsp. japonica GN=Os03g0283200 PE=2 SV=1//7.33623e-142
evm.model.Contig1336.17	24.5105	410.37	-4.0655	2.88e-05	0.0048921	--	-//-
evm.model.Contig1336.69	951.552	204.221	2.2202	3.15e-05	0.0051405	--	sp|Q9SJA7|SOX_ARATH Probable sarcosine oxidase OS=Arabidopsis thaliana GN=At2g24580 PE=2 SV=1//6.72692e-108
evm.model.Contig1367.9	104.148	957.713	-3.201	2.27e-09	2.35e-06	--	-//-
evm.model.Contig138.64	1562.15	202.136	2.9501	4.7e-09	4.28e-06	--	sp|Q9FN03|UVR8_ARATH Ultraviolet-B receptor UVR8 OS=Arabidopsis thaliana GN=UVR8 PE=1 SV=1//0
evm.model.Contig1390.45	313.166	4.67787	6.0649	1.62e-08	1.19e-05	--	sp|D5JBX1|GAO_BARSP Germacrene A oxidase OS=Barnadesia spinosa PE=1 SV=1//1.54839e-125
evm.model.Contig1390.60	1210.95	129.871	3.221	2.93e-06	0.00082594	--	-//-
evm.model.Contig1390.62	789.531	103.107	2.9369	3.57e-08	2.28e-05	--	-//-
evm.model.Contig1390.77	683.503	75.2955	3.1823	1.84e-05	0.0034778	--	sp|O65857|GSTF1_ORYSJ Probable glutathione S-transferase GSTF1 OS=Oryza sativa subsp. japonica GN=GSTF1 PE=1 SV=2//6.47017e-126
evm.model.Contig1396.24	3382.66	980.555	1.7865	0.00010207	0.012801	--	sp|Q8VZF1|AEE7_ARATH Acetate/butyrate--CoA ligase AAE7, peroxisomal OS=Arabidopsis thaliana GN=AAE7 PE=1 SV=1//0
evm.model.Contig1397.1	3813.81	597.885	2.6733	3.3e-08	2.22e-05	--	sp|Q8H102|BH128_ARATH Transcription factor bHLH128 OS=Arabidopsis thaliana GN=BHLH128 PE=1 SV=1//7.10041e-38
evm.model.Contig1411.12	614.655	117.055	2.3926	2.16e-05	0.0039184	--	sp|P46420|GSTF4_MAIZE Glutathione S-transferase 4 OS=Zea mays GN=GST4 PE=1 SV=2//1.99525e-105
evm.model.Contig1414.35	14.7633	184.336	-3.6423	1.96e-06	0.00060402	--	-//-
evm.model.Contig1465.7	68.8577	2.77703	4.632	0.00026427	0.025373	--	sp|O82089|CCH_ARATH Copper transport protein CCH OS=Arabidopsis thaliana GN=CCH PE=1 SV=1//2.29498e-13
evm.model.Contig1499.6	229.347	963.949	-2.0714	5.55e-05	0.0081754	--	sp|Q6NKW9|E138_ARATH Glucan endo-1,3-beta-glucosidase 8 OS=Arabidopsis thaliana GN=At1g64760 PE=1 SV=2//0
evm.model.Contig150.2	78.8868	5.57515	3.8227	0.00048547	0.038489	--	sp|O22822|U74F2_ARATH UDP-glycosyltransferase 74F2 OS=Arabidopsis thaliana GN=UGT74F2 PE=1 SV=1//4.32013e-116
evm.model.Contig1514.63	1794.78	389.915	2.2026	0.00059512	0.043743	--	sp|Q8LL69|DBNBT_TAXCA 3&apos;-N-debenzoyl-2&apos;-deoxytaxol N-benzoyltransferase OS=Taxus canadensis GN=TAX10 PE=1 SV=1//3.86386e-55
evm.model.Contig152.59	11.2364	145.662	-3.6964	1.87e-05	0.0035166	--	sp|Q9LM15|RA213_ARATH Ethylene-responsive transcription factor RAP2-13 OS=Arabidopsis thaliana GN=RAP2-13 PE=1 SV=1//2.54608e-29
evm.model.Contig152.69	284.082	1243.67	-2.1302	1.96e-05	0.0036151	--	sp|Q40784|AAPC_CENCI Putative glucose-6-phosphate 1-epimerase OS=Cenchrus ciliaris PE=2 SV=1//1.14569e-142
evm.model.Contig153.6	119.386	7.90147	3.9174	3.26e-05	0.0052884	--	-//-
evm.model.Contig1542.26	185.246	1249.76	-2.7541	1.05e-07	5.21e-05	--	sp|Q39214|RPM1_ARATH Disease resistance protein RPM1 OS=Arabidopsis thaliana GN=RPM1 PE=1 SV=1//3.19969e-93
evm.model.Contig1542.28	410.553	62.8963	2.7065	5.62e-06	0.0013712	--	sp|Q940P8|TCPB_ARATH T-complex protein 1 subunit beta OS=Arabidopsis thaliana GN=CCT2 PE=1 SV=1//0
evm.model.Contig1542.29	123.888	11.0531	3.4865	9.47e-05	0.012108	--	sp|Q940P8|TCPB_ARATH T-complex protein 1 subunit beta OS=Arabidopsis thaliana GN=CCT2 PE=1 SV=1//1.32393e-40
evm.model.Contig1544.21	596.286	1949.22	-1.7088	0.00026008	0.025153	--	sp|Q5MAU8|PPA27_ARATH Probable inactive purple acid phosphatase 27 OS=Arabidopsis thaliana GN=PAP27 PE=2 SV=1//0
evm.model.Contig156.167	1990.48	644.497	1.6269	0.00054124	0.041197	--	sp|Q9ZTP3|EIN4_ARATH Protein EIN4 OS=Arabidopsis thaliana GN=EIN4 PE=1 SV=1//0
evm.model.Contig156.179	557.076	111.366	2.3226	6.67e-05	0.0091398	--	sp|Q6ZAC1|4CL5_ORYSJ Probable 4-coumarate--CoA ligase 5 OS=Oryza sativa subsp. japonica GN=4CL5 PE=2 SV=1//0
evm.model.Contig156.184	88.189	5.43759	4.0196	0.00015421	0.017246	--	-//-
evm.model.Contig158.99	82.726	439.053	-2.408	0.00052434	0.040449	--	-//-
evm.model.Contig16.3	109.9	0	Inf	0.00037367	0.032173	--	-//-
evm.model.Contig160.13	1.21665	100.289	-6.3651	2.09e-06	0.0006343	--	sp|P51091|LDOX_MALDO Leucoanthocyanidin dioxygenase OS=Malus domestica GN=ANS PE=2 SV=1//1.35985e-59
evm.model.Contig161.43	53.1744	1.41705	5.2298	0.0004389	0.036	--	-//-
evm.model.Contig1626.12	73.4148	347.269	-2.2419	0.00050184	0.039242	--	sp|C0LGP4|Y3475_ARATH Probable LRR receptor-like serine/threonine-protein kinase At3g47570 OS=Arabidopsis thaliana GN=At3g47570 PE=2 SV=1//1.46079e-167
evm.model.Contig163.177	1986.3	0	Inf	1.9e-45	7.59e-41	--	-//-
evm.model.Contig163.197	8.02366	115.811	-3.8514	4.71e-05	0.0071722	--	sp|Q94BZ1|ZIFL1_ARATH Protein ZINC INDUCED FACILITATOR-LIKE 1 OS=Arabidopsis thaliana GN=ZIFL1 PE=2 SV=1//3.51707e-160
evm.model.Contig1636.20	52.9909	0.391579	7.0803	4.81e-05	0.0072612	--	-//-
evm.model.Contig165.34	4.42887	140.809	-4.9907	2.23e-07	9.79e-05	--	sp|Q02357|ANK1_MOUSE Ankyrin-1 OS=Mus musculus GN=Ank1 PE=1 SV=2//3.61775e-06
evm.model.Contig166.143	686.899	2694.05	-1.9716	0.00044559	0.036363	--	sp|Q9N1Q8|CABP5_BOVIN Calcium-binding protein 5 OS=Bos taurus GN=CABP5 PE=1 SV=1//5.46532e-06
evm.model.Contig166.308	4.242	139.195	-5.0362	3.01e-07	0.00012165	--	-//-
evm.model.Contig166.74	230.841	41.026	2.4923	0.00013472	0.015635	--	sp|Q9SYH2|TAF9_ARATH Transcription initiation factor TFIID subunit 9 OS=Arabidopsis thaliana GN=TAF9 PE=1 SV=1//2.96904e-13
evm.model.Contig1699.11	270.733	4.69895	5.8484	8.17e-09	6.54e-06	--	-//-
evm.model.Contig1699.16	52.1803	0	Inf	0.00019834	0.020826	--	-//-
evm.model.Contig170.57	6077.03	1874.41	1.6969	0.00063276	0.045863	--	-//-
evm.model.Contig1701.57	2691.42	704.165	1.9344	3.81e-05	0.0060278	--	sp|Q84TE6|NAC22_ARATH NAC domain-containing protein 21/22 OS=Arabidopsis thaliana GN=NAC021 PE=1 SV=2//9.01675e-85
evm.model.Contig171.45	160.475	648.039	-2.0137	0.00012053	0.014529	--	sp|Q8VZV9|PTA7_ARATH Protein PLASTID TRANSCRIPTIONALLY ACTIVE 7 OS=Arabidopsis thaliana GN=PTAC7 PE=1 SV=1//2.97917e-36
evm.model.Contig1713.1	163.997	3.22802	5.6669	0.00036796	0.031888	--	-//-
evm.model.Contig172.7	449.444	115.541	1.9597	0.0003507	0.030859	--	sp|Q9USX0|PVG3_SCHPO Beta-1,3-galactosyltransferase pvg3 OS=Schizosaccharomyces pombe (strain 972 / ATCC 24843) GN=pvg3 PE=1 SV=1//2.20377e-12
evm.model.Contig1725.7	0	73.5013	#NAME?	1.51e-07	7.01e-05	--	-//-
evm.model.Contig1742.3	37.9164	0	Inf	0.00028502	0.026725	--	sp|Q9AT54|SCGT_TOBAC Scopoletin glucosyltransferase OS=Nicotiana tabacum GN=TOGT1 PE=1 SV=1//4.1976e-125
evm.model.Contig1764.4	410.258	94.1036	2.1242	0.00026277	0.02529	--	sp|Q9STN5|Y4833_ARATH Uncharacterized protein At4g08330, chloroplastic OS=Arabidopsis thaliana GN=At4g08330 PE=1 SV=1//2.68403e-07
evm.model.Contig18.183	2.56495	84.3891	-5.0401	2.35e-05	0.0041624	--	-//-
evm.model.Contig18.23	620.852	2715.42	-2.1289	7.06e-06	0.0016423	--	sp|Q9Y7K5|YGI3_SCHPO Uncharacterized WD repeat-containing protein C2A9.03 OS=Schizosaccharomyces pombe (strain 972 / ATCC 24843) GN=SPBC2A9.03 PE=3 SV=2//6.29475e-34
evm.model.Contig18.64	0.285055	57.4581	-7.6551	1.63e-05	0.0031841	--	sp|O80622|EXP15_ARATH Expansin-A15 OS=Arabidopsis thaliana GN=EXPA15 PE=2 SV=2//6.37483e-91
evm.model.Contig181.2	3184.87	927.639	1.7796	0.0001566	0.017464	--	sp|Q2QMI0|CIPK4_ORYSJ CBL-interacting protein kinase 4 OS=Oryza sativa subsp. japonica GN=CIPK4 PE=2 SV=2//1.85761e-179
evm.model.Contig182.18	700.033	2.88385	7.9233	6.17e-08	3.48e-05	--	sp|Q6K7E6|ERF1_ORYSJ Ethylene-responsive transcription factor 1 OS=Oryza sativa subsp. japonica GN=EREBP1 PE=1 SV=1//1.14147e-20
evm.model.Contig182.19	81.2309	0	Inf	8.82e-08	4.59e-05	--	sp|Q8H0T5|ERF73_ARATH Ethylene-responsive transcription factor ERF073 OS=Arabidopsis thaliana GN=ERF073 PE=2 SV=1//2.53035e-15
evm.model.Contig182.41	167.397	25.3811	2.7214	0.00032364	0.029362	--	-//-
evm.model.Contig1878.17	266.635	16.8805	3.9814	3.16e-05	0.0051409	--	sp|Q0DV32|4CLL1_ORYSJ 4-coumarate--CoA ligase-like 1 OS=Oryza sativa subsp. japonica GN=4CLL1 PE=2 SV=2//0
evm.model.Contig19.54	5.72182	246.574	-5.4294	3.78e-07	0.00014698	--	sp|Q9FWX7|AB11B_ARATH ABC transporter B family member 11 OS=Arabidopsis thaliana GN=ABCB11 PE=2 SV=1//0
evm.model.Contig190.88	25431.4	3937.47	2.6913	1.63e-08	1.19e-05	--	sp|P29195|CAPP1_SORBI Phosphoenolpyruvate carboxylase 1 OS=Sorghum bicolor GN=PEPC PE=2 SV=1//0
evm.model.Contig1904.2	200.213	33.3253	2.5868	0.00020734	0.021231	--	sp|Q8L627|SRD2_ARATH snRNA-activating protein complex subunit OS=Arabidopsis thaliana GN=SRD2 PE=1 SV=1//1.59175e-07
evm.model.Contig1914.1	32.4353	387.225	-3.5775	2.37e-06	0.00070422	--	sp|Q56Y11|DDPS2_ARATH Dehydrodolichyl diphosphate synthase 2 OS=Arabidopsis thaliana GN=At5g58770 PE=2 SV=2//1.35996e-82
evm.model.Contig1935.31	116.252	2.73458	5.4098	6.29e-07	0.00022908	--	sp|Q9FLB1|PYL5_ARATH Abscisic acid receptor PYL5 OS=Arabidopsis thaliana GN=PYL5 PE=1 SV=1//2.80029e-49
evm.model.Contig194.3	168.097	1091.24	-2.6986	2.59e-07	0.00010786	--	sp|Q9SZN7|HIP26_ARATH Heavy metal-associated isoprenylated plant protein 26 OS=Arabidopsis thaliana GN=HIPP26 PE=1 SV=1//8.54576e-48
evm.model.Contig195.15	946.919	172.083	2.4601	0.0004381	0.036	--	sp|Q9LSQ5|FQR1_ARATH NAD(P)H dehydrogenase (quinone) FQR1 OS=Arabidopsis thaliana GN=FQR1 PE=1 SV=1//6.5958e-81
evm.model.Contig195.202	97.9564	789.728	-3.0111	6.99e-08	3.79e-05	--	-//-
evm.model.Contig195.206	295.39	1520.95	-2.3643	2.79e-06	0.0008029	--	sp|Q69L87|HAK22_ORYSJ Potassium transporter 22 OS=Oryza sativa subsp. japonica GN=HAK22 PE=2 SV=1//0
evm.model.Contig196.101	23.5025	211.188	-3.1676	1.77e-05	0.0033931	--	-//-
evm.model.Contig1979.37	4464.17	1200.94	1.8942	7.14e-05	0.0096912	--	sp|Q65XV2|XB3_ORYSJ E3 ubiquitin-protein ligase XB3 OS=Oryza sativa subsp. japonica GN=XB3 PE=1 SV=1//1.05923e-162
evm.model.Contig198.127	522.311	37.9927	3.7811	6.46e-05	0.0090185	--	-//-
evm.model.Contig1995.2	52.0186	1721.35	-5.0484	3.88e-07	0.00014955	--	sp|Q41144|STC_RICCO Sugar carrier protein C OS=Ricinus communis GN=STC PE=2 SV=1//0
evm.model.Contig201.170	337.174	2224.93	-2.7222	2.7e-08	1.89e-05	--	sp|Q9C5Y0|PLDD1_ARATH Phospholipase D delta OS=Arabidopsis thaliana GN=PLDDELTA PE=1 SV=2//0
evm.model.Contig202.26	940.163	237.897	1.9826	8.54e-05	0.011256	--	sp|Q9C5L3|GLPT1_ARATH Putative glycerol-3-phosphate transporter 1 OS=Arabidopsis thaliana GN=At3g47420 PE=2 SV=1//0
evm.model.Contig2021.19	668.479	10.5524	5.9852	4.6e-08	2.71e-05	--	sp|P17801|KPRO_MAIZE Putative receptor protein kinase ZmPK1 OS=Zea mays GN=PK1 PE=2 SV=2//0
evm.model.Contig204.102	113.745	0	Inf	2.84e-06	0.00080639	--	sp|Q0WRB0|FACR5_ARATH Probable fatty acyl-CoA reductase 5 OS=Arabidopsis thaliana GN=FAR5 PE=2 SV=1//8.69015e-18
evm.model.Contig204.94	256.666	0	Inf	1.69e-07	7.5e-05	--	sp|Q39152|FACR1_ARATH Fatty acyl-CoA reductase 1 OS=Arabidopsis thaliana GN=FAR1 PE=2 SV=1//4.31493e-68
evm.model.Contig205.55	265.316	925.143	-1.802	0.00047521	0.0379	--	sp|Q8VXB5|HAK8_ORYSJ Putative potassium transporter 8 OS=Oryza sativa subsp. japonica GN=HAK8 PE=3 SV=2//0
evm.model.Contig205.57	1812.44	432.7	2.0665	1.58e-05	0.0031115	--	sp|Q10LQ2|CIPKA_ORYSJ CBL-interacting protein kinase 10 OS=Oryza sativa subsp. japonica GN=CIPK10 PE=2 SV=1//0
evm.model.Contig205.99	46.9371	665.74	-3.8262	6.33e-11	1.41e-07	--	sp|Q10LN5|SWT16_ORYSJ Bidirectional sugar transporter SWEET16 OS=Oryza sativa subsp. japonica GN=SWEET16 PE=3 SV=1//2.32545e-102
evm.model.Contig206.9	1827.13	272.307	2.7463	3.6e-08	2.28e-05	--	sp|Q40316|VESTR_MEDSA Vestitone reductase OS=Medicago sativa PE=1 SV=1//1.39982e-41
evm.model.Contig2070.45	2409.85	679.519	1.8264	0.00012311	0.014758	--	sp|Q8S8P5|WRK33_ARATH Probable WRKY transcription factor 33 OS=Arabidopsis thaliana GN=WRKY33 PE=1 SV=2//2.01553e-90
evm.model.Contig209.176	6671.29	1094.37	2.6079	3.81e-05	0.0060278	--	sp|P10848|ADH3_HORVU Alcohol dehydrogenase 3 OS=Hordeum vulgare GN=ADH3 PE=3 SV=1//0
evm.model.Contig209.83	2759.51	14165.7	-2.3599	2.81e-07	0.00011598	--	sp|Q93YS4|AB22G_ARATH ABC transporter G family member 22 OS=Arabidopsis thaliana GN=ABCG22 PE=1 SV=1//0
evm.model.Contig211.102	2374.1	127.539	4.2184	3.36e-09	3.28e-06	--	sp|Q9SJA7|SOX_ARATH Probable sarcosine oxidase OS=Arabidopsis thaliana GN=At2g24580 PE=2 SV=1//8.304e-102
evm.model.Contig2115.6	889.495	27.1057	5.0363	1.89e-11	5.82e-08	--	sp|Q9XF63|ATL3_ARATH RING-H2 finger protein ATL3 OS=Arabidopsis thaliana GN=ATL3 PE=2 SV=1//4.50688e-26
evm.model.Contig2117.78	393.822	16.8404	4.5475	6.19e-11	1.41e-07	--	sp|Q8LDC8|ERF92_ARATH Ethylene-responsive transcription factor 1B OS=Arabidopsis thaliana GN=ERF1B PE=1 SV=2//1.02613e-38
evm.model.Contig213.105	243.99	37.3303	2.7084	6.5e-05	0.0090306	--	-//-
evm.model.Contig217.136	79.2969	0	Inf	8.95e-08	4.59e-05	--	-//-
evm.model.Contig22.4	189.197	1012.25	-2.4196	2.81e-06	0.0008029	--	-//-
evm.model.Contig22.55	1175.34	87.4007	3.7493	5.73e-05	0.0083142	--	-//-
evm.model.Contig221.31	26.7656	190.763	-2.8333	0.00047435	0.0379	--	sp|Q8GYA4|CRK10_ARATH Cysteine-rich receptor-like protein kinase 10 OS=Arabidopsis thaliana GN=CRK10 PE=1 SV=3//1.64155e-137
evm.model.Contig226.39	53.5678	412.797	-2.946	1.23e-06	0.00041296	--	sp|Q52K82|CML21_ARATH Probable calcium-binding protein CML21 OS=Arabidopsis thaliana GN=CML21 PE=2 SV=1//7.16585e-98
evm.model.Contig230.244	385.33	1242.94	-1.6896	0.00063211	0.045863	--	-//-
evm.model.Contig230.271	628.777	113.219	2.4734	4.81e-06	0.0012179	--	sp|Q9ZQP2|ACO12_ARATH Putative peroxisomal acyl-coenzyme A oxidase 1.2 OS=Arabidopsis thaliana GN=ACX1.2 PE=2 SV=1//4.11833e-32
evm.model.Contig230.29.1	31088.3	6426.07	2.2744	8.81e-07	0.00030957	--	sp|B9FSC8|OPR11_ORYSJ Putative 12-oxophytodienoate reductase 11 OS=Oryza sativa subsp. japonica GN=OPR11 PE=2 SV=1//0
evm.model.Contig236.58	2969.93	698.661	2.0878	1.09e-05	0.0023806	--	sp|O48780|KCS11_ARATH 3-ketoacyl-CoA synthase 11 OS=Arabidopsis thaliana GN=KCS11 PE=2 SV=1//0
evm.model.Contig236.72	109.096	8.82012	3.6286	0.00022147	0.022391	--	sp|F8WKW0|UGT1_GARJA Crocetin glucosyltransferase, chloroplastic OS=Gardenia jasminoides GN=UGT75L6 PE=1 SV=1//8.44296e-128
evm.model.Contig236.75	307.347	2658.37	-3.1126	3.4e-10	4.53e-07	--	-//-
evm.model.Contig237.15	2419.03	283.097	3.0951	1.41e-07	6.65e-05	--	sp|Q8VWQ5|WRK50_ARATH Probable WRKY transcription factor 50 OS=Arabidopsis thaliana GN=WRKY50 PE=2 SV=1//5.37269e-34
evm.model.Contig240.41	77.0178	0	Inf	0.00059545	0.043743	--	sp|Q9LRQ8|PMAT2_ARATH Phenolic glucoside malonyltransferase 2 OS=Arabidopsis thaliana GN=PMAT2 PE=1 SV=1//8.38515e-32
evm.model.Contig242.289	117.356	0.683644	7.4234	1.9e-05	0.0035447	--	sp|Q9ASQ7|SLAH2_ARATH S-type anion channel SLAH2 OS=Arabidopsis thaliana GN=SLAH2 PE=2 SV=1//0
evm.model.Contig245.14	1737.81	345.325	2.3312	3.17e-06	0.00088094	--	sp|Q9LY46|TBL29_ARATH Protein ESKIMO 1 OS=Arabidopsis thaliana GN=ESK1 PE=1 SV=1//2.39857e-163
evm.model.Contig247.46	436.165	107.883	2.0154	0.00019643	0.020751	--	-//-
evm.model.Contig249.30	117.119	457.985	-1.9673	0.00044595	0.036363	--	sp|C5XKI6|CSPL6_SORBI CASP-like protein 1E1 OS=Sorghum bicolor GN=Sb03g014480 PE=2 SV=1//1.14291e-76
evm.model.Contig249.7	6598.59	1788.58	1.8833	0.00018241	0.019527	--	-//-
evm.model.Contig252.8	1824.32	119.475	3.9326	1.62e-13	9.24e-10	--	sp|Q9M886|LBD41_ARATH LOB domain-containing protein 41 OS=Arabidopsis thaliana GN=LBD41 PE=2 SV=1//1.6031e-76
evm.model.Contig258.37	1.50164	138.943	-6.5318	0.00013969	0.016074	--	-//-
evm.model.Contig260.107	3090.01	512.27	2.5926	5.92e-05	0.0085255	--	sp|Q9ST02|NAATA_HORVU Nicotianamine aminotransferase A OS=Hordeum vulgare GN=naat-A PE=1 SV=2//1.72907e-157
evm.model.Contig269.23	60.3415	564.568	-3.2259	5.51e-05	0.0081754	--	sp|Q9M5X6|NLTP_PYRCO Non-specific lipid-transfer protein OS=Pyrus communis PE=1 SV=1//2.80538e-20
evm.model.Contig273.52	76.0977	426.496	-2.4866	1.55e-05	0.0030968	--	sp|Q9M1V2|SOT5_ARATH Cytosolic sulfotransferase 5 OS=Arabidopsis thaliana GN=SOT5 PE=1 SV=1//4.81992e-84
evm.model.Contig274.63	153.526	5.39307	4.8312	2.57e-07	0.00010786	--	sp|Q8H6G7|PHT19_ORYSJ Probable inorganic phosphate transporter 1-9 OS=Oryza sativa subsp. japonica GN=PHT1-9 PE=2 SV=2//0
evm.model.Contig276.37	3049.78	466.112	2.71	0.00039769	0.033805	--	sp|Q9JMC3|DNJA4_MOUSE DnaJ homolog subfamily A member 4 OS=Mus musculus GN=Dnaja4 PE=2 SV=1//8.63005e-16
evm.model.Contig276.38	3039.37	794.151	1.9363	4.93e-05	0.0073923	--	sp|Q9JMC3|DNJA4_MOUSE DnaJ homolog subfamily A member 4 OS=Mus musculus GN=Dnaja4 PE=2 SV=1//4.32808e-15
evm.model.Contig277.103	0	58.7691	#NAME?	3e-06	0.00083957	--	-//-
evm.model.Contig277.104	0.284994	105.174	-8.5276	4.26e-09	4.06e-06	--	-//-
evm.model.Contig277.3	219.574	2048.33	-3.2217	1.24e-07	6e-05	--	sp|Q8RXN0|AB11G_ARATH ABC transporter G family member 11 OS=Arabidopsis thaliana GN=ABCG11 PE=1 SV=1//0
evm.model.Contig278.114	166.835	834.086	-2.3218	1.45e-05	0.0030047	--	sp|Q1XDB4|YCF23_PYRYE Uncharacterized protein ycf23 OS=Pyropia yezoensis GN=ycf23 PE=3 SV=1//3.06235e-48
evm.model.Contig281.10	391.709	85.6677	2.193	0.00019425	0.020575	--	-//-
evm.model.Contig292.59	1489.37	7440.57	-2.3207	4.99e-07	0.00018485	--	sp|F4J3G5|CTPA3_ARATH Carboxyl-terminal-processing peptidase 3, chloroplastic OS=Arabidopsis thaliana GN=CTPA3 PE=3 SV=1//0
evm.model.Contig30.9	787.882	136.734	2.5266	3.28e-06	0.00089203	--	sp|C0LGH2|Y1561_ARATH Probable LRR receptor-like serine/threonine-protein kinase At1g56130 OS=Arabidopsis thaliana GN=At1g56130 PE=2 SV=2//3.44923e-10
evm.model.Contig300.56	0.855105	157.11	-7.5215	3.63e-11	9.7e-08	--	sp|Q9LSL5|LRK92_ARATH L-type lectin-domain containing receptor kinase IX.2 OS=Arabidopsis thaliana GN=LECRK92 PE=2 SV=1//1.00425e-43
evm.model.Contig300.75	1366.36	6286.47	-2.2019	8.66e-05	0.01131	--	sp|Q9XEA1|CSCL5_ARATH Protein OSCA1 OS=Arabidopsis thaliana GN=OSCA1 PE=1 SV=1//0
evm.model.Contig301.19	0	65.2165	#NAME?	0.00027466	0.025935	--	-//-
evm.model.Contig309.11	68.742	0.733401	6.5504	9.78e-05	0.012391	--	sp|Q69TI0|OPR5_ORYSJ Putative 12-oxophytodienoate reductase 5 OS=Oryza sativa subsp. japonica GN=OPR5 PE=2 SV=1//0
evm.model.Contig31.115	9256.82	1790.83	2.3699	9.04e-05	0.011716	--	sp|Q69TI0|OPR5_ORYSJ Putative 12-oxophytodienoate reductase 5 OS=Oryza sativa subsp. japonica GN=OPR5 PE=2 SV=1//0
evm.model.Contig31.28	344.512	80.409	2.0991	0.00054997	0.041703	--	-//-
evm.model.Contig31.31	618.304	135.517	2.1898	6.06e-05	0.0085967	--	-//-
evm.model.Contig311.7	1076.54	150.569	2.8379	4.76e-08	2.74e-05	--	sp|A0SPJ6|NAMB2_TRITD NAC transcription factor NAM-B2 OS=Triticum turgidum subsp. durum GN=NAM-B2 PE=2 SV=1//2.67574e-70
evm.model.Contig32.173	593.652	42.6906	3.7976	1.79e-05	0.0034056	--	sp|O64477|Y2913_ARATH G-type lectin S-receptor-like serine/threonine-protein kinase At2g19130 OS=Arabidopsis thaliana GN=At2g19130 PE=2 SV=1//0
evm.model.Contig323.147	71.1169	424.43	-2.5773	7.4e-05	0.0099693	--	-//-
evm.model.Contig335.27	136.159	1153.4	-3.0825	8.42e-09	6.56e-06	--	sp|Q05609|CTR1_ARATH Serine/threonine-protein kinase CTR1 OS=Arabidopsis thaliana GN=CTR1 PE=1 SV=1//2.30048e-49
evm.model.Contig336.10	2339.48	761.446	1.6194	0.00062282	0.045503	--	sp|Q652K1|SGR_ORYSJ Protein STAY-GREEN, chloroplastic OS=Oryza sativa subsp. japonica GN=SGR PE=1 SV=1//5.66555e-133
evm.model.Contig343.112	107.737	7.68108	3.8101	0.00010537	0.013021	--	sp|Q9M2Y9|RAX3_ARATH Transcription factor RAX3 OS=Arabidopsis thaliana GN=RAX3 PE=2 SV=1//7.88659e-38
evm.model.Contig343.68	503.894	30.0299	4.0686	5.8e-05	0.0083767	--	sp|Q0IQJ7|MAN8_ORYSJ Mannan endo-1,4-beta-mannosidase 8 OS=Oryza sativa subsp. japonica GN=MAN8 PE=2 SV=2//0
evm.model.Contig343.69	75.3945	2.94326	4.679	0.00015312	0.017231	--	sp|Q9FJK3|AGL80_ARATH Agamous-like MADS-box protein AGL80 OS=Arabidopsis thaliana GN=AGL80 PE=1 SV=1//2.0731e-24
evm.model.Contig348.187	3.13493	174.127	-5.7956	1.22e-09	1.4e-06	--	-//-
evm.model.Contig348.223	1112.36	262.131	2.0853	3.03e-05	0.0050547	--	sp|Q9FLB1|PYL5_ARATH Abscisic acid receptor PYL5 OS=Arabidopsis thaliana GN=PYL5 PE=1 SV=1//2.28528e-61
evm.model.Contig348.92	23.6736	619.374	-4.7095	0.00033245	0.029576	--	sp|Q50EX6|ODO1_PETHY Protein ODORANT1 OS=Petunia hybrida GN=ODO1 PE=2 SV=1//5.4081e-73
evm.model.Contig349.42	1000.91	4153.12	-2.0529	8.33e-06	0.0018728	--	sp|Q9LK64|AB3C_ARATH ABC transporter C family member 3 OS=Arabidopsis thaliana GN=ABCC3 PE=1 SV=1//0
evm.model.Contig349.91	150.75	626.721	-2.0557	0.00029611	0.027424	--	-//-
evm.model.Contig364.29	9081.09	38476.7	-2.083	5.37e-06	0.0013272	--	-//-
evm.model.Contig37.93	195.57	8.98082	4.4447	0.00057337	0.042909	--	sp|Q41001|BCP_PEA Blue copper protein OS=Pisum sativum PE=2 SV=1//5.28806e-22
evm.model.Contig376.35	6291.96	18768.4	-1.5767	0.00057014	0.042747	--	sp|P12257|GUB2_HORVU Lichenase-2 (Fragment) OS=Hordeum vulgare PE=1 SV=1//0
evm.model.Contig379.48	41.6473	231.339	-2.4737	0.00037614	0.032316	--	sp|Q9FM64|PP431_ARATH Pentatricopeptide repeat-containing protein At5g55740, chloroplastic OS=Arabidopsis thaliana GN=CRR21 PE=2 SV=1//6.87124e-09
evm.model.Contig384.16	798.965	226.934	1.8159	0.00054094	0.041197	--	sp|Q9FF99|AAP7_ARATH Probable amino acid permease 7 OS=Arabidopsis thaliana GN=AAP7 PE=2 SV=1//2.34898e-156
evm.model.Contig388.27	1328.8	8658.11	-2.7039	3.22e-06	0.00088388	--	sp|Q40070|PSBR_HORVU Photosystem II 10 kDa polypeptide, chloroplastic OS=Hordeum vulgare GN=PSBR PE=3 SV=1//1.52895e-54
evm.model.Contig388.29	226.776	887.845	-1.969	0.00013441	0.015635	--	sp|Q54PM7|NAGK_DICDI N-acetyl-D-glucosamine kinase OS=Dictyostelium discoideum GN=nagk PE=3 SV=2//1.43593e-59
evm.model.Contig388.44	1945.16	5939.56	-1.6105	0.00025573	0.024912	--	sp|Q9C8G5|CSCLD_ARATH CSC1-like protein ERD4 OS=Arabidopsis thaliana GN=ERD4 PE=2 SV=1//0
evm.model.Contig388.96	104.588	4.25114	4.6207	9.7e-06	0.002134	--	-//-
evm.model.Contig392.108	881.603	3810.87	-2.1119	0.00017879	0.019294	--	sp|Q6ATS0|CHLD_ORYSJ Magnesium-chelatase subunit ChlD, chloroplastic OS=Oryza sativa subsp. japonica GN=CHLD PE=1 SV=1//5.99872e-161
evm.model.Contig392.188	22.076	159.095	-2.8493	0.00024472	0.024014	--	sp|Q500U8|TKPR1_ARATH Tetraketide alpha-pyrone reductase 1 OS=Arabidopsis thaliana GN=TKPR1 PE=1 SV=1//2.5188e-67
evm.model.Contig394.63	429.144	79.3051	2.436	3.1e-05	0.005103	--	-//-
evm.model.Contig397.71	321.436	27.964	3.5229	2.85e-07	0.00011639	--	sp|A8QW53|OMT3_SORBI 5-pentadecatrienyl resorcinol O-methyltransferase OS=Sorghum bicolor GN=OMT3 PE=1 SV=1//1.24525e-97
evm.model.Contig398.20	3.15663	728.835	-7.8511	0.00013529	0.015655	--	-//-
evm.model.Contig408.6	280.688	64.3793	2.1243	0.00070274	0.049798	--	-//-
evm.model.Contig409.69	25.5406	368.904	-3.8524	4.68e-09	4.28e-06	--	sp|Q8GX29|SKI25_ARATH F-box/kelch-repeat protein SKIP25 OS=Arabidopsis thaliana GN=SKIP25 PE=1 SV=1//3.27507e-65
evm.model.Contig413.108	133.316	7.09488	4.2319	0.00059903	0.043925	--	sp|Q92186|SIA8B_HUMAN Alpha-2,8-sialyltransferase 8B OS=Homo sapiens GN=ST8SIA2 PE=2 SV=1//1.87806e-08
evm.model.Contig413.116	104.109	10.018	3.3774	0.00034942	0.030814	--	sp|Q9SD53|Y3720_ARATH UPF0481 protein At3g47200 OS=Arabidopsis thaliana GN=At3g47200 PE=2 SV=1//2.43665e-53
evm.model.Contig417.19	11.3998	244.579	-4.4232	0.00010231	0.012801	--	-//-
evm.model.Contig417.33	36.8108	0	Inf	0.00031052	0.02858	--	-//-
evm.model.Contig420.9	772.203	77.3318	3.3198	1.11e-06	0.00038339	--	sp|Q5Z6X0|CIPKP_ORYSJ CBL-interacting protein kinase 25 OS=Oryza sativa subsp. japonica GN=CIPK25 PE=2 SV=1//0
evm.model.Contig424.54	814.325	240.8	1.7578	0.00058478	0.04347	--	sp|Q9FWW9|GSXL2_ARATH Flavin-containing monooxygenase FMO GS-OX-like 2 OS=Arabidopsis thaliana GN=At1g12200 PE=2 SV=1//3.94514e-158
evm.model.Contig429.75	1984.57	551.793	1.8466	0.00016884	0.018369	--	-//-
evm.model.Contig43.22	1777.06	5512.29	-1.6332	0.0004005	0.033904	--	sp|A2YQ93|PRR37_ORYSI Two-component response regulator-like PRR37 OS=Oryza sativa subsp. indica GN=PRR37 PE=2 SV=2//1.40827e-17
evm.model.Contig435.45	11.5209	105.143	-3.19	0.00066687	0.047976	--	sp|Q69RG7|4CLL7_ORYSJ 4-coumarate--CoA ligase-like 7 OS=Oryza sativa subsp. japonica GN=4CLL7 PE=2 SV=1//0
evm.model.Contig440.5	0.284994	173.332	-9.2484	2.19e-05	0.0039356	--	-//-
evm.model.Contig444.15	2660.96	607.196	2.1317	2.75e-05	0.0047213	--	sp|Q8GYA4|CRK10_ARATH Cysteine-rich receptor-like protein kinase 10 OS=Arabidopsis thaliana GN=CRK10 PE=1 SV=3//4.54284e-139
evm.model.Contig444.16	5615.28	1040.4	2.4322	0.00029074	0.027134	--	sp|Q8GYA4|CRK10_ARATH Cysteine-rich receptor-like protein kinase 10 OS=Arabidopsis thaliana GN=CRK10 PE=1 SV=3//1.91645e-129
evm.model.Contig445.7	389.523	75.0904	2.375	0.0001151	0.014036	--	sp|Q9LY62|GT644_ARATH Glycosyltransferase family 64 protein C4 OS=Arabidopsis thaliana GN=EPC1 PE=2 SV=1//6.4542e-120
evm.model.Contig448.107	787.176	2367.72	-1.5887	0.00046054	0.0371	--	sp|Q7XA39|RGA4_SOLBU Putative disease resistance protein RGA4 OS=Solanum bulbocastanum GN=RGA4 PE=2 SV=1//2.94155e-119
evm.model.Contig448.49	52.8475	1064.5	-4.3322	1.24e-07	6e-05	--	sp|Q7XUC5|P2C43_ORYSJ Probable protein phosphatase 2C 43 OS=Oryza sativa subsp. japonica GN=Os04g0584300 PE=3 SV=2//0
evm.model.Contig451.3	660.56	2142.76	-1.6977	0.00032913	0.029414	--	sp|Q8LAP6|PAP12_ARATH Probable plastid-lipid-associated protein 12, chloroplastic OS=Arabidopsis thaliana GN=PAP12 PE=2 SV=1//2.59751e-126
evm.model.Contig454.217	549.862	88.3898	2.6371	0.0001618	0.017845	--	sp|Q7EZ57|HS188_ORYSJ 18.8 kDa class V heat shock protein OS=Oryza sativa subsp. japonica GN=HSP18.8 PE=2 SV=1//2.49217e-47
evm.model.Contig454.324	44.4145	0.391579	6.8256	0.00026609	0.025487	--	sp|Q9M8J9|BPM2_ARATH BTB/POZ and MATH domain-containing protein 2 OS=Arabidopsis thaliana GN=BPM2 PE=1 SV=1//3.36127e-35
evm.model.Contig457.12	1386.67	127.536	3.4426	1.36e-10	2.27e-07	--	sp|Q9LRB7|EL5_ORYSJ E3 ubiquitin-protein ligase EL5 OS=Oryza sativa subsp. japonica GN=EL5.1 PE=1 SV=1//2.21105e-49
evm.model.Contig457.9	577.777	117.958	2.2922	0.00032782	0.029362	--	sp|Q9LRB7|EL5_ORYSJ E3 ubiquitin-protein ligase EL5 OS=Oryza sativa subsp. japonica GN=EL5.1 PE=1 SV=1//1.03993e-49
evm.model.Contig460.44	179.936	0	Inf	8.61e-08	4.54e-05	--	-//-
evm.model.Contig461.45	219.79	13.6431	4.0099	0.00018352	0.019544	--	sp|O22808|LYK5_ARATH Protein LYK5 OS=Arabidopsis thaliana GN=LYK5 PE=2 SV=1//1.87683e-34
evm.model.Contig461.91	93.041	5.54965	4.0674	0.00012084	0.014529	--	sp|Q6Z9C8|HFB2B_ORYSJ Heat stress transcription factor B-2b OS=Oryza sativa subsp. japonica GN=HSFB2B PE=2 SV=1//2.2702e-89
evm.model.Contig477.100	58.0864	0.341822	7.4088	2.17e-05	0.0039184	--	-//-
evm.model.Contig477.168	1471.01	261.312	2.493	4.28e-07	0.00016154	--	-//-
evm.model.Contig477.169	856.293	229.689	1.8984	0.00016286	0.017914	--	sp|O22193|PUB4_ARATH U-box domain-containing protein 4 OS=Arabidopsis thaliana GN=PUB4 PE=1 SV=3//1.35569e-10
evm.model.Contig477.188	193.059	14.1339	3.7718	1.74e-06	0.00055161	--	sp|Q8RYK0|CML31_ORYSJ Probable calcium-binding protein CML31 OS=Oryza sativa subsp. japonica GN=CML31 PE=2 SV=1//5.53067e-55
evm.model.Contig477.319	595.543	159.476	1.9009	0.00048799	0.038559	--	sp|P32110|GSTX6_SOYBN Probable glutathione S-transferase OS=Glycine max GN=HSP26-A PE=2 SV=1//1.62854e-61
evm.model.Contig477.77	776.7	2880.24	-1.8908	0.00031571	0.028991	--	sp|Q94A41|AMY3_ARATH Alpha-amylase 3, chloroplastic OS=Arabidopsis thaliana GN=AMY3 PE=2 SV=1//0
evm.model.Contig479.134	104.567	0.341822	8.257	0.00019974	0.020826	--	-//-
evm.model.Contig479.176	321.643	1239.32	-1.946	8.55e-05	0.011256	--	sp|Q10S70|EXLA1_ORYSJ Expansin-like A1 OS=Oryza sativa subsp. japonica GN=EXLA1 PE=2 SV=1//3.81153e-119
evm.model.Contig481.24	27.0732	387.014	-3.8374	5.72e-09	4.98e-06	--	-//-
evm.model.Contig481.55	24.1734	604.108	-4.6433	1.56e-07	7.16e-05	--	sp|Q94F40|GDL9_ARATH GDSL esterase/lipase At1g28600 OS=Arabidopsis thaliana GN=At1g28600 PE=2 SV=1//9.12004e-94
evm.model.Contig482.23	310.251	19.1398	4.0188	8.52e-09	6.56e-06	--	-//-
evm.model.Contig483.17	25227.4	5328.37	2.2432	8.7e-05	0.01131	--	-//-
evm.model.Contig484.70	1977.17	97.448	4.3427	2e-08	1.43e-05	--	sp|Q9SLC4|ATL40_ARATH RING-H2 finger protein ATL40 OS=Arabidopsis thaliana GN=ATL40 PE=2 SV=1//2.38473e-14
evm.model.Contig49.109	458.044	34.8939	3.7144	0.00011152	0.013729	--	sp|Q93Z27|CML45_ARATH Probable calcium-binding protein CML45 OS=Arabidopsis thaliana GN=CML45 PE=1 SV=1//2.45136e-14
evm.model.Contig49.348	947.724	157.898	2.5855	1.22e-06	0.00041296	--	sp|Q93VB5|HFA4D_ORYSJ Heat stress transcription factor A-4d OS=Oryza sativa subsp. japonica GN=HSFA4D PE=1 SV=1//1.79707e-144
evm.model.Contig49.353	218.368	1039.96	-2.2517	8.26e-06	0.0018686	--	-//-
evm.model.Contig49.354	152.775	10.1163	3.9167	7.72e-06	0.0017594	--	-//-
evm.model.Contig495.166	6097.17	22778.3	-1.9014	2.67e-05	0.0046225	--	sp|Q9FLP9|GGAP2_ARATH GDP-L-galactose phosphorylase 2 OS=Arabidopsis thaliana GN=VTC5 PE=1 SV=1//0
evm.model.Contig495.183	60.2671	2.42349	4.6362	0.00053986	0.041197	--	-//-
evm.model.Contig495.215	0.931655	143.635	-7.2684	0.00061814	0.045244	--	-//-
evm.model.Contig495.216	0.723334	205.671	-8.1515	0.00057763	0.043147	--	-//-
evm.model.Contig495.343	9511.46	3209.77	1.5672	0.00041933	0.035081	--	sp|Q9FLJ2|NC100_ARATH NAC domain-containing protein 100 OS=Arabidopsis thaliana GN=NAC100 PE=2 SV=1//1.26169e-71
evm.model.Contig495.368	280.738	0.783158	8.4857	2.94e-05	0.004967	--	sp|Q6H8D5|COB22_ORYSJ Coatomer subunit beta&apos;-2 OS=Oryza sativa subsp. japonica GN=Os02g0209100 PE=2 SV=1//7.05288e-55
evm.model.Contig495.371	155.95	5.7054	4.7726	7.25e-06	0.001675	--	sp|Q9LSL1|BH093_ARATH Transcription factor bHLH93 OS=Arabidopsis thaliana GN=BHLH93 PE=1 SV=1//1.50783e-62
evm.model.Contig495.78	245.82	877.024	-1.835	0.00032241	0.029337	--	sp|Q9LQL2|PTR14_ARATH Protein NRT1/ PTR FAMILY 7.3 OS=Arabidopsis thaliana GN=NPF7.3 PE=1 SV=2//0
evm.model.Contig497.24	684.065	192.676	1.828	0.00069269	0.049283	--	-//-
evm.model.Contig498.4	1.50189	69.968	-5.5418	3.63e-05	0.0057871	--	sp|P49865|NTPR_ENTHA Protein NtpR OS=Enterococcus hirae (strain ATCC 9790 / DSM 20160 / JCM 8729 / LMG 6399 / NBRC 3181 / NCIMB 6459 / NCDO 1258) GN=ntpR PE=3 SV=2//1.04346e-22
evm.model.Contig50.137	793.34	59.1629	3.7452	9.19e-11	1.84e-07	--	-//-
evm.model.Contig50.41	1246.98	4184.63	-1.7467	0.00015257	0.017231	--	sp|Q42602|C89A2_ARATH Cytochrome P450 89A2 OS=Arabidopsis thaliana GN=CYP89A2 PE=2 SV=2//1.11451e-153
evm.model.Contig500.6	91.1313	0.683644	7.0586	0.00048828	0.038559	--	-//-
evm.model.Contig501.67	901.323	223.718	2.0104	0.00016085	0.01779	--	sp|Q9FG21|ATL71_ARATH Putative RING-H2 finger protein ATL71 OS=Arabidopsis thaliana GN=ATL71 PE=3 SV=1//2.76571e-18
evm.model.Contig501.68	6531.79	1482	2.1399	1.12e-05	0.0024304	--	sp|Q67YI6|ATL65_ARATH RING-H2 finger protein ATL65 OS=Arabidopsis thaliana GN=ATL65 PE=2 SV=2//1.17733e-13
evm.model.Contig506.137	1605.53	4901.98	-1.6103	0.00049452	0.038822	--	sp|Q9SXS2|SUT33_ARATH Probable sulfate transporter 3.3 OS=Arabidopsis thaliana GN=SULTR3;3 PE=2 SV=2//0
evm.model.Contig506.176	883.731	237.713	1.8944	0.00056731	0.042615	--	sp|P22988|LDHA_HORVU L-lactate dehydrogenase A OS=Hordeum vulgare PE=1 SV=1//0
evm.model.Contig515.21	18200.8	1676.27	3.4407	2.09e-12	7.62e-09	--	sp|Q6K7E6|ERF1_ORYSJ Ethylene-responsive transcription factor 1 OS=Oryza sativa subsp. japonica GN=EREBP1 PE=1 SV=1//2.84664e-41
evm.model.Contig515.22	181.093	20.3216	3.1556	3.02e-05	0.0050547	--	-//-
evm.model.Contig517.197	10257.7	2921.9	1.8117	7.95e-05	0.010613	--	sp|Q9FM19|HIR1_ARATH Hypersensitive-induced response protein 1 OS=Arabidopsis thaliana GN=HIR1 PE=1 SV=1//1.28864e-179
evm.model.Contig517.377	726.586	64.3961	3.4961	1.09e-09	1.29e-06	--	sp|Q0IU52|ASP1_ORYSJ Aspartic proteinase Asp1 OS=Oryza sativa subsp. japonica GN=ASP1 PE=2 SV=1//3.11324e-77
evm.model.Contig517.60	98.8719	407.262	-2.0423	0.00042046	0.035081	--	sp|Q96H78|S2544_HUMAN Solute carrier family 25 member 44 OS=Homo sapiens GN=SLC25A44 PE=2 SV=1//2.02133e-16
evm.model.Contig518.21	5649.62	1048.82	2.4294	1.84e-06	0.00057108	--	-//-
evm.model.Contig518.35	2877.08	699.401	2.0404	1.48e-05	0.0030475	--	-//-
evm.model.Contig520.109	300.649	19.1331	3.9739	4.07e-08	2.51e-05	--	sp|Q06398|GSTU6_ORYSJ Probable glutathione S-transferase GSTU6 OS=Oryza sativa subsp. japonica GN=GSTU6 PE=2 SV=2//9.43983e-75
evm.model.Contig520.110	70.3157	0.341822	7.6845	0.00021458	0.021805	--	sp|Q06398|GSTU6_ORYSJ Probable glutathione S-transferase GSTU6 OS=Oryza sativa subsp. japonica GN=GSTU6 PE=2 SV=2//1.31657e-75
evm.model.Contig520.33	3924.39	661.03	2.5697	1.49e-05	0.0030491	--	sp|Q9SUD4|TET7_ARATH Tetraspanin-7 OS=Arabidopsis thaliana GN=TET7 PE=2 SV=1//7.50513e-91
evm.model.Contig520.40	43.125	0	Inf	8.6e-05	0.011286	--	sp|Q9ZUN4|ACCO1_ARATH 1-aminocyclopropane-1-carboxylate oxidase 1 OS=Arabidopsis thaliana GN=ACO1 PE=2 SV=1//2.19027e-26
evm.model.Contig520.51	537.052	2505.53	-2.222	0.00039676	0.033798	--	sp|Q0JLP9|P2C06_ORYSJ Probable protein phosphatase 2C 6 OS=Oryza sativa subsp. japonica GN=Os01g0583100 PE=1 SV=1//0
evm.model.Contig521.75	194.634	832.643	-2.0969	6.77e-05	0.009224	--	sp|Q54I39|IST1L_DICDI IST1-like protein OS=Dictyostelium discoideum GN=DDB_G0289029 PE=3 SV=1//3.32277e-06
evm.model.Contig523.142	646.144	83.6905	2.9487	1.66e-06	0.00053056	--	sp|Q9SGD6|AROD6_ARATH Arogenate dehydratase/prephenate dehydratase 6, chloroplastic OS=Arabidopsis thaliana GN=ADT6 PE=1 SV=1//0
evm.model.Contig523.149	1711.07	514.266	1.7343	0.00015321	0.017231	--	sp|Q43153|CYSC_SPIOL Bifunctional L-3-cyanoalanine synthase/cysteine synthase, mitochondrial OS=Spinacia oleracea GN=CYSC PE=1 SV=1//0
evm.model.Contig524.43	45.3119	0	Inf	6.43e-05	0.0090047	--	sp|P00434|PERP7_BRARR Peroxidase P7 OS=Brassica rapa subsp. rapa PE=1 SV=3//1.67683e-94
evm.model.Contig524.75	1166.77	3579.93	-1.6174	0.00043875	0.036	--	sp|Q9SUT9|RTNLB_ARATH Reticulon-like protein B2 OS=Arabidopsis thaliana GN=RTNLB2 PE=1 SV=1//1.99668e-81
evm.model.Contig524.93	698.435	2666.96	-1.933	0.00050992	0.039682	--	-//-
evm.model.Contig527.48	914.588	176.781	2.3712	5.02e-06	0.0012631	--	sp|O64477|Y2913_ARATH G-type lectin S-receptor-like serine/threonine-protein kinase At2g19130 OS=Arabidopsis thaliana GN=At2g19130 PE=2 SV=1//0
evm.model.Contig528.28	8551.56	2.89557	11.528	2.55e-10	3.78e-07	--	sp|P93147|C81E1_GLYEC Isoflavone 2&apos;-hydroxylase OS=Glycyrrhiza echinata GN=CYP81E1 PE=1 SV=2//1.46612e-107
evm.model.Contig528.30	3991.65	663.506	2.5888	0.00058739	0.04347	--	sp|P93531|C71D7_SOLCH Cytochrome P450 71D7 OS=Solanum chacoense GN=CYP71D7 PE=3 SV=1//5.8714e-112
evm.model.Contig528.90	409.47	12.1758	5.0717	3.21e-13	1.61e-09	--	-//-
evm.model.Contig528.91	135.948	6.05976	4.4877	1.6e-06	0.00052165	--	-//-
evm.model.Contig534.40	146.283	0.322802	8.8239	3.2e-06	0.00088273	--	sp|Q8Q0U0|Y045_METMA Putative ankyrin repeat protein MM_0045 OS=Methanosarcina mazei (strain ATCC BAA-159 / DSM 3647 / Goe1 / Go1 / JCM 11833 / OCM 88) GN=MM_0045 PE=3 SV=1//9.30105e-07
evm.model.Contig54.33	920.531	25.9318	5.1497	1.81e-10	2.82e-07	--	-//-
evm.model.Contig54.40	8.462	130.565	-3.9476	1.54e-05	0.0030913	--	sp|Q75I93|BGL07_ORYSJ Beta-glucosidase 7 OS=Oryza sativa subsp. japonica GN=BGLU7 PE=1 SV=1//0
evm.model.Contig541.52	231.653	45.4535	2.3495	0.00050381	0.03932	--	sp|Q9LZJ6|ATL5_ARATH RING-H2 finger protein ATL5 OS=Arabidopsis thaliana GN=ATL5 PE=2 SV=1//2.17529e-14
evm.model.Contig554.110	7079.04	796.69	3.1515	2.29e-09	2.35e-06	--	sp|Q7EZT1|NAC67_ORYSJ NAC domain-containing protein 67 OS=Oryza sativa subsp. japonica GN=NAC67 PE=2 SV=1//1.19567e-115
evm.model.Contig554.315	262.916	51.2745	2.3583	0.00036964	0.031964	--	-//-
evm.model.Contig554.494	5.51387	109.551	-4.3124	1.95e-05	0.0036151	--	sp|Q9M345|LRK42_ARATH L-type lectin-domain containing receptor kinase IV.2 OS=Arabidopsis thaliana GN=LECRK42 PE=2 SV=1//0
evm.model.Contig554.517	503.936	2213.01	-2.1347	6.19e-06	0.001475	--	-//-
evm.model.Contig554.520	65.4472	1.83936	5.1531	0.00016429	0.018	--	sp|Q9SVG4|RETOL_ARATH Reticuline oxidase-like protein OS=Arabidopsis thaliana GN=At4g20830 PE=1 SV=2//4.39226e-66
evm.model.Contig557.119	108.617	0	Inf	0.0001022	0.012801	--	-//-
evm.model.Contig562.81	171.109	27.5616	2.6342	0.00049293	0.038822	--	-//-
evm.model.Contig577.103	2363.37	722.093	1.7106	0.00026708	0.025495	--	sp|Q9SKK0|EBF1_ARATH EIN3-binding F-box protein 1 OS=Arabidopsis thaliana GN=EBF1 PE=1 SV=1//3.46036e-163
evm.model.Contig577.104	3698.49	929.559	1.9923	2.17e-05	0.0039184	--	sp|Q9SKK0|EBF1_ARATH EIN3-binding F-box protein 1 OS=Arabidopsis thaliana GN=EBF1 PE=1 SV=1//1.01602e-163
evm.model.Contig577.65	5516.94	17571.3	-1.6713	0.00020202	0.020954	--	sp|F4JKH6|TSS_ARATH Protein TSS OS=Arabidopsis thaliana GN=TSS PE=1 SV=1//0
evm.model.Contig578.7	398.053	39.5914	3.3297	0.00022354	0.02243	--	sp|Q9SJ52|YLS9_ARATH Protein YLS9 OS=Arabidopsis thaliana GN=YLS9 PE=2 SV=1//2.09329e-16
evm.model.Contig581.19	3196.64	965.282	1.7275	0.00020864	0.02131	--	sp|Q8GYA4|CRK10_ARATH Cysteine-rich receptor-like protein kinase 10 OS=Arabidopsis thaliana GN=CRK10 PE=1 SV=3//1.68853e-152
evm.model.Contig582.25	35.3066	0	Inf	0.00047783	0.037958	--	sp|Q9FG34|PER54_ARATH Peroxidase 54 OS=Arabidopsis thaliana GN=PER54 PE=2 SV=1//5.65224e-94
evm.model.Contig582.52	518.562	69.3325	2.9029	3.04e-05	0.0050547	--	sp|Q9SSE9|JMJ25_ARATH Lysine-specific demethylase JMJ25 OS=Arabidopsis thaliana GN=JMJ25 PE=1 SV=1//1.75623e-39
evm.model.Contig582.77	1394.57	180.332	2.9511	7.28e-09	6.07e-06	--	sp|Q41144|STC_RICCO Sugar carrier protein C OS=Ricinus communis GN=STC PE=2 SV=1//0
evm.model.Contig584.42	386.1	2.83409	7.0899	9.61e-05	0.012211	--	sp|P99177|CSD_STAAN Probable cysteine desulfurase OS=Staphylococcus aureus (strain N315) GN=csd PE=1 SV=1//2.52395e-23
evm.model.Contig585.25	167.577	21.6181	2.9545	0.00016454	0.018	--	sp|P24397|HY6H_HYONI Hyoscyamine 6-dioxygenase OS=Hyoscyamus niger GN=H6H PE=1 SV=1//5.75145e-27
evm.model.Contig589.24	45.1529	0	Inf	6.16e-05	0.0087107	--	-//-
evm.model.Contig589.75	70.4152	616.997	-3.1313	4.08e-08	2.51e-05	--	-//-
evm.model.Contig592.128	1415.96	417.68	1.7613	0.00034566	0.03055	--	sp|Q9FLB1|PYL5_ARATH Abscisic acid receptor PYL5 OS=Arabidopsis thaliana GN=PYL5 PE=1 SV=1//3.59289e-59
evm.model.Contig593.8	101.485	2.45423	5.3699	0.00012411	0.014832	--	sp|Q9LT38|UNCL_ARATH Serine/threonine-protein kinase UCNL OS=Arabidopsis thaliana GN=UCNL PE=2 SV=1//7.22235e-45
evm.model.Contig597.130	762.701	166.311	2.1972	0.00035535	0.0312	--	-//-
evm.model.Contig599.74	373.054	74.6018	2.3221	7.94e-05	0.010613	--	-//-
evm.model.Contig599.76	969.72	181.404	2.4184	0.00040178	0.033936	--	sp|Q93Z20|PTR17_ARATH Protein NRT1/ PTR FAMILY 8.5 OS=Arabidopsis thaliana GN=NPF8.5 PE=2 SV=1//1.10725e-101
evm.model.Contig6.140	0	44.5566	#NAME?	0.00052286	0.040413	--	-//-
evm.model.Contig6.261	78.5264	332.11	-2.0804	0.00067113	0.048154	--	sp|Q2MHE4|HT1_ARATH Serine/threonine-protein kinase HT1 OS=Arabidopsis thaliana GN=HT1 PE=1 SV=1//5.56908e-162
evm.model.Contig6.285	320.694	0.341822	9.8737	1.54e-19	3.07e-15	--	sp|Q42831|HBL_HORVU Non-symbiotic hemoglobin OS=Hordeum vulgare GN=HB PE=1 SV=1//6.56335e-112
evm.model.Contig6.319	46.4765	0.341822	7.0871	0.00017003	0.018449	--	sp|Q8LIL0|CUS_ORYSJ Bisdemethoxycurcumin synthase OS=Oryza sativa subsp. japonica GN=Os07g0271500 PE=1 SV=2//1.41255e-133
evm.model.Contig6.570	148.423	16.5392	3.1657	0.00017588	0.019032	--	-//-
evm.model.Contig6.658	44.5478	0.391579	6.8299	0.0002571	0.024984	--	-//-
evm.model.Contig6.713	2605.04	229.895	3.5023	3.2e-07	0.00012788	--	sp|Q5B6Q3|EXGB_EMENI Glucan endo-1,6-beta-glucosidase B OS=Emericella nidulans (strain FGSC A4 / ATCC 38163 / CBS 112.46 / NRRL 194 / M139) GN=exgB PE=2 SV=1//1.40649e-79
evm.model.Contig6.792	2308.94	138.906	4.0551	1.23e-14	9.88e-11	--	sp|Q67U69|FDH2_ORYSJ Formate dehydrogenase 2, mitochondrial OS=Oryza sativa subsp. japonica GN=Os06g0486900 PE=2 SV=1//0
evm.model.Contig60.186	0	417.756	#NAME?	0.00011682	0.014173	--	-//-
evm.model.Contig60.46	77.2221	364.925	-2.2405	0.00018403	0.019544	--	sp|Q9SMM9|CXE13_ARATH Probable carboxylesterase 13 OS=Arabidopsis thaliana GN=CXE13 PE=1 SV=1//2.74127e-44
evm.model.Contig613.39	7625.58	1660.96	2.1988	4.32e-05	0.0066979	--	-//-
evm.model.Contig625.27	60.2176	0	Inf	0.00066745	0.047976	--	-//-
evm.model.Contig630.91	464.174	5010.32	-3.4322	4.49e-07	0.00016787	--	sp|Q0J466|MADS7_ORYSJ MADS-box transcription factor 7 OS=Oryza sativa subsp. japonica GN=MADS7 PE=1 SV=2//4.13578e-08
evm.model.Contig631.3	73.2811	344.407	-2.2326	0.0001579	0.017561	--	sp|A6VUA4|DEGPL_MARMS Probable periplasmic serine endoprotease DegP-like OS=Marinomonas sp. (strain MWYL1) GN=Mmwyl1_1102 PE=3 SV=1//1.57321e-10
evm.model.Contig632.31	2196.15	7770.68	-1.8231	0.00028381	0.026725	--	sp|Q94BN2|SPSY_ARATH Spermine synthase OS=Arabidopsis thaliana GN=SPMS PE=1 SV=1//1.17497e-173
evm.model.Contig632.5	185.527	700.701	-1.9172	0.00033316	0.029576	--	-//-
evm.model.Contig635.74	1407.43	102.088	3.7852	3.34e-06	0.00090357	--	-//-
evm.model.Contig644.95	204.157	28.8724	2.8219	9.61e-05	0.012211	--	sp|Q8LGJ5|PCO2_ARATH Plant cysteine oxidase 2 OS=Arabidopsis thaliana GN=PCO2 PE=1 SV=1//5.97351e-72
evm.model.Contig645.4	660.898	0	Inf	6.3e-05	0.0088817	--	-//-
evm.model.Contig645.6	571.812	0	Inf	1.75e-05	0.0033854	--	sp|Q8RX28|HDA5_ARATH Histone deacetylase 5 OS=Arabidopsis thaliana GN=HDA5 PE=1 SV=1//1.2402e-52
evm.model.Contig65.49	36.8219	0	Inf	0.00033092	0.029508	--	-//-
evm.model.Contig65.84	975.627	0.341822	11.479	9.73e-08	4.93e-05	--	sp|Q9FM85|Y5564_ARATH Probable receptor-like protein kinase At5g56460 OS=Arabidopsis thaliana GN=At5g56460 PE=2 SV=1//9.0672e-46
evm.model.Contig65.85	591.97	0	Inf	3.33e-08	2.22e-05	--	sp|Q9M667|RPP13_ARATH Disease resistance protein RPP13 OS=Arabidopsis thaliana GN=RPP13 PE=2 SV=2//6.24729e-41
evm.model.Contig651.159	905.463	112.47	3.0091	3.4e-08	2.23e-05	--	sp|C0LGP4|Y3475_ARATH Probable LRR receptor-like serine/threonine-protein kinase At3g47570 OS=Arabidopsis thaliana GN=At3g47570 PE=2 SV=1//4.55912e-71
evm.model.Contig655.85	178.513	2866.44	-4.0052	0.00063154	0.045863	--	sp|Q2R712|ACBSY_ORYSJ Achilleol B synthase OS=Oryza sativa subsp. japonica GN=Os11g0285000 PE=1 SV=1//0
evm.model.Contig66.3	597.45	170.679	1.8075	0.00052136	0.040375	--	sp|Q8W4K5|VAB_ARATH VAN3-binding protein OS=Arabidopsis thaliana GN=VAB PE=1 SV=1//3.79804e-66
evm.model.Contig663.87	0	73.5457	#NAME?	6.75e-05	0.009224	--	-//-
evm.model.Contig664.67	48.8294	308.101	-2.6576	3.09e-05	0.005103	--	sp|Q7XA39|RGA4_SOLBU Putative disease resistance protein RGA4 OS=Solanum bulbocastanum GN=RGA4 PE=2 SV=1//7.81111e-66
evm.model.Contig664.73	515.333	1860.28	-1.8519	0.00012872	0.015203	--	sp|Q27GI3|NAT6_ARATH Nucleobase-ascorbate transporter 6 OS=Arabidopsis thaliana GN=NAT6 PE=2 SV=2//0
evm.model.Contig667.2	124.91	617.724	-2.3061	2.57e-05	0.0045171	--	sp|A6MVV9|CEMA_RHDSA Chloroplast envelope membrane protein OS=Rhodomonas salina GN=cemA PE=3 SV=1//1.22062e-36
evm.model.Contig674.11	11.9697	137.561	-3.5226	6.38e-05	0.0089636	--	-//-
evm.model.Contig674.57	46.5929	0	Inf	0.00049901	0.039098	--	sp|Q9SRQ1|C89A9_ARATH Cytochrome P450 89A9 OS=Arabidopsis thaliana GN=CYP89A9 PE=2 SV=1//7.11148e-106
evm.model.Contig674.68	159.719	1063.85	-2.7357	1.62e-07	7.38e-05	--	sp|Q8LE52|DHAR3_ARATH Glutathione S-transferase DHAR3, chloroplastic OS=Arabidopsis thaliana GN=DHAR3 PE=1 SV=1//4.47808e-118
evm.model.Contig685.108	254.421	27.7109	3.1987	4.81e-06	0.0012179	--	sp|P05332|YP20_BACLI Uncharacterized N-acetyltransferase p20 OS=Bacillus licheniformis GN=p20 PE=3 SV=1//5.10576e-11
evm.model.Contig685.56	227.41	11.2436	4.3381	8.29e-07	0.00029377	--	sp|A6T923|HPXO_KLEP7 FAD-dependent urate hydroxylase OS=Klebsiella pneumoniae subsp. pneumoniae (strain ATCC 700721 / MGH 78578) GN=hpxO PE=1 SV=1//4.31913e-16
evm.model.Contig685.83	187.83	17.332	3.4379	1.3e-05	0.0027414	--	sp|Q54Q92|LMD2A_DICDI LMBR1 domain-containing protein 2 homolog A OS=Dictyostelium discoideum GN=DDB_G0284019 PE=3 SV=1//3.90516e-46
evm.model.Contig694.107	321.05	1083.71	-1.7551	0.00040678	0.034215	--	-//-
evm.model.Contig694.64	3867.55	1185.93	1.7054	0.00026941	0.02556	--	sp|Q9SIS4|IP5P9_ARATH Type IV inositol polyphosphate 5-phosphatase 9 OS=Arabidopsis thaliana GN=IP5P9 PE=1 SV=1//5.71739e-145
evm.model.Contig694.71	2.81666	259.342	-6.5247	5.98e-06	0.0014415	--	sp|Q6Q2C2|HYES_PIG Bifunctional epoxide hydrolase 2 OS=Sus scrofa GN=EPHX2 PE=2 SV=1//7.08026e-51
evm.model.Contig7.122	89.5007	448.617	-2.3255	5.61e-05	0.0082012	--	sp|D2WL32|GLGB3_ARATH 1,4-alpha-glucan-branching enzyme 3, chloroplastic/amyloplastic OS=Arabidopsis thaliana GN=SBE3 PE=1 SV=1//0
evm.model.Contig7.193	15321.6	3401.51	2.1713	2.62e-06	0.00076575	--	sp|Q8S8P5|WRK33_ARATH Probable WRKY transcription factor 33 OS=Arabidopsis thaliana GN=WRKY33 PE=1 SV=2//2.69115e-14
evm.model.Contig7.56	0.284994	106.467	-8.5453	0.00028478	0.026725	--	sp|F4IFC5|SYTM2_ARATH Threonine--tRNA ligase, chloroplastic/mitochondrial 2 OS=Arabidopsis thaliana GN=EMB2761 PE=2 SV=1//2.43425e-68
evm.model.Contig70.3	453.554	2048.63	-2.1753	0.00058334	0.04347	--	-//-
evm.model.Contig705.23	225.174	3.76446	5.9025	4.22e-06	0.001109	--	-//-
evm.model.Contig716.51	7349.02	1847.52	1.992	8.82e-06	0.0019624	--	sp|Q9S7D8|APS4_ARATH ATP sulfurylase 4, chloroplastic OS=Arabidopsis thaliana GN=APS4 PE=2 SV=1//0
evm.model.Contig718.6	63.8045	2.81507	4.5024	0.0005326	0.04085	--	sp|Q84TE6|NAC22_ARATH NAC domain-containing protein 21/22 OS=Arabidopsis thaliana GN=NAC021 PE=1 SV=2//1.20805e-59
evm.model.Contig718.72	0.361667	224.721	-9.2793	0.0004582	0.036986	--	sp|P49969|SR542_HORVU Signal recognition particle 54 kDa protein 2 OS=Hordeum vulgare GN=SRP54-2 PE=2 SV=1//0
evm.model.Contig718.8	400.093	69.626	2.5226	2.49e-05	0.0043929	--	sp|Q9FKJ0|FK132_ARATH F-box/kelch-repeat protein At5g60570 OS=Arabidopsis thaliana GN=At5g60570 PE=2 SV=1//1.59874e-150
evm.model.Contig735.103	12.8247	197.678	-3.9462	1.2e-06	0.00041014	--	-//-
evm.model.Contig735.110	213.29	11.0203	4.2746	5.11e-07	0.00018763	--	sp|D4N501|DIOX2_PAPSO Probable 2-oxoglutarate/Fe(II)-dependent dioxygenase OS=Papaver somniferum GN=DIOX2 PE=2 SV=1//4.96594e-59
evm.model.Contig735.83	18.064	398.051	-4.4618	4.76e-11	1.19e-07	--	sp|Q39152|FACR1_ARATH Fatty acyl-CoA reductase 1 OS=Arabidopsis thaliana GN=FAR1 PE=2 SV=1//9.3917e-153
evm.model.Contig737.235	615.743	0.341822	10.815	6.72e-14	4.48e-10	--	sp|Q9ZW96|LBD40_ARATH LOB domain-containing protein 40 OS=Arabidopsis thaliana GN=LBD40 PE=2 SV=1//1.55338e-62
evm.model.Contig745.37	285.098	42.846	2.7342	3.52e-05	0.0056419	--	-//-
evm.model.Contig75.13	1414.67	23.5281	5.9099	1.06e-10	1.99e-07	--	sp|Q9FLB1|PYL5_ARATH Abscisic acid receptor PYL5 OS=Arabidopsis thaliana GN=PYL5 PE=1 SV=1//7.86844e-43
evm.model.Contig75.3	261.484	1713.95	-2.7125	0.00049424	0.038822	--	sp|Q8RWG3|RER6_ARATH Protein RETICULATA-RELATED 6 OS=Arabidopsis thaliana GN=RER6 PE=2 SV=1//0
evm.model.Contig75.39	80.4661	353.377	-2.1348	0.00032159	0.029329	--	-//-
evm.model.Contig758.18	2295.94	339.901	2.7559	7.4e-08	3.95e-05	--	sp|Q8RXN0|AB11G_ARATH ABC transporter G family member 11 OS=Arabidopsis thaliana GN=ABCG11 PE=1 SV=1//0
evm.model.Contig763.38	1174.91	3844.02	-1.7101	0.00017975	0.019346	--	sp|P27521|CA4_ARATH Chlorophyll a-b binding protein 4, chloroplastic OS=Arabidopsis thaliana GN=LHCA4 PE=1 SV=1//6.87724e-115
evm.model.Contig77.70	60.9994	2.11241	4.8518	0.0003564	0.031224	--	sp|P99177|CSD_STAAN Probable cysteine desulfurase OS=Staphylococcus aureus (strain N315) GN=csd PE=1 SV=1//4.38756e-24
evm.model.Contig77.71	202.329	15.1998	3.7346	2.03e-06	0.00062031	--	sp|P99177|CSD_STAAN Probable cysteine desulfurase OS=Staphylococcus aureus (strain N315) GN=csd PE=1 SV=1//5.95739e-24
evm.model.Contig77.72	117.3	0.714381	7.3593	5.57e-05	0.0081754	--	sp|P99177|CSD_STAAN Probable cysteine desulfurase OS=Staphylococcus aureus (strain N315) GN=csd PE=1 SV=1//5.08903e-24
evm.model.Contig77.74	656.397	163.08	2.009	0.00023614	0.023456	--	sp|P99177|CSD_STAAN Probable cysteine desulfurase OS=Staphylococcus aureus (strain N315) GN=csd PE=1 SV=1//1.61923e-23
evm.model.Contig778.5	575.623	89.0638	2.6922	3.73e-06	0.00099474	--	sp|Q8S8Q6|TET8_ARATH Tetraspanin-8 OS=Arabidopsis thaliana GN=TET8 PE=2 SV=1//4.74526e-74
evm.model.Contig78.26	70.564	2.03191	5.118	0.00014037	0.016104	--	-//-
evm.model.Contig787.33	103.33	435.686	-2.076	0.00029659	0.027424	--	sp|A6VUA4|DEGPL_MARMS Probable periplasmic serine endoprotease DegP-like OS=Marinomonas sp. (strain MWYL1) GN=Mmwyl1_1102 PE=3 SV=1//3.39823e-11
evm.model.Contig8.196	3031.17	932.071	1.7014	0.00028621	0.026773	--	sp|Q50EK3|C04C1_PINTA Cytochrome P450 704C1 OS=Pinus taeda GN=CYP704C1 PE=2 SV=1//9.55815e-180
evm.model.Contig8.332	4395.66	811.354	2.4377	3.23e-07	0.00012788	--	sp|Q9FJ45|GDL83_ARATH GDSL esterase/lipase At5g45910 OS=Arabidopsis thaliana GN=At5g45910 PE=2 SV=1//2.71518e-76
evm.model.Contig8.340	1088.28	165.276	2.7191	2.26e-07	9.84e-05	--	-//-
evm.model.Contig8.345	8.13453	249.067	-4.9363	7.43e-10	9.02e-07	--	sp|Q6NMR9|GDL84_ARATH GDSL esterase/lipase At5g45920 OS=Arabidopsis thaliana GN=At5g45920 PE=2 SV=1//9.28539e-88
evm.model.Contig8.347	93.7427	4.28422	4.4516	5.68e-05	0.0082629	--	sp|O64763|ATL9_ARATH E3 ubiquitin-protein ligase ATL9 OS=Arabidopsis thaliana GN=ATL9 PE=1 SV=1//2.03335e-17
evm.model.Contig8.349	58.6241	1.29121	5.5047	0.00020187	0.020954	--	sp|O22255|ATL64_ARATH RING-H2 finger protein ATL64 OS=Arabidopsis thaliana GN=ATL64 PE=2 SV=1//1.68545e-14
evm.model.Contig814.19	294.528	1020.75	-1.7932	0.00020403	0.021056	--	sp|Q10QA5|D14_ORYSJ Probable strigolactone esterase D14 OS=Oryza sativa subsp. japonica GN=D14 PE=1 SV=1//4.54367e-64
evm.model.Contig823.2	935.156	117.038	2.9982	4.79e-08	2.74e-05	--	sp|Q9FLM1|GDPD2_ARATH Glycerophosphodiester phosphodiesterase GDPD2 OS=Arabidopsis thaliana GN=GDPD2 PE=2 SV=1//1.74842e-140
evm.model.Contig832.23	134.815	648.659	-2.2665	3.52e-05	0.0056419	--	-//-
evm.model.Contig834.35	94.1833	0.683644	7.1061	0.00032088	0.029329	--	sp|P42390|TRPA_MAIZE Indole-3-glycerol phosphate lyase, chloroplastic OS=Zea mays GN=BX1 PE=1 SV=2//5.16607e-117
evm.model.Contig848.9	137.246	521.985	-1.9272	0.00032689	0.029362	--	-//-
evm.model.Contig85.65	193.37	2.27863	6.4071	2.28e-09	2.35e-06	--	sp|P14133|ASO_CUCSA L-ascorbate oxidase OS=Cucumis sativus PE=1 SV=1//1.73321e-172
evm.model.Contig87.239	5531.02	1446.63	1.9349	2.66e-05	0.0046225	--	sp|Q9ZQ94|U73C5_ARATH UDP-glycosyltransferase 73C5 OS=Arabidopsis thaliana GN=UGT73C5 PE=2 SV=1//1.26814e-120
evm.model.Contig87.428	17854.5	1282.43	3.7993	1.43e-05	0.0029885	--	-//-
evm.model.Contig87.519	135.018	2.73899	5.6234	1.29e-07	6.14e-05	--	sp|Q9S9N9|CCR1_ARATH Cinnamoyl-CoA reductase 1 OS=Arabidopsis thaliana GN=CCR1 PE=1 SV=1//5.95023e-115
evm.model.Contig87.560	95.5123	0.322802	8.2089	3.26e-08	2.22e-05	--	-//-
evm.model.Contig87.629	127.87	13.4769	3.2461	0.00026745	0.025495	--	sp|Q766C3|NEP1_NEPGR Aspartic proteinase nepenthesin-1 OS=Nepenthes gracilis GN=nep1 PE=1 SV=1//5.03072e-93
evm.model.Contig87.707	534.29	2165.95	-2.0193	6.62e-05	0.0091389	--	sp|Q02764|RK24_TOBAC 50S ribosomal protein L24, chloroplastic OS=Nicotiana tabacum GN=RPL24 PE=1 SV=1//9.03162e-65
evm.model.Contig873.11	79.6103	3.56749	4.48	0.00013457	0.015635	--	sp|Q9LFT0|TBL19_ARATH Protein trichome birefringence-like 19 OS=Arabidopsis thaliana GN=TBL19 PE=3 SV=1//4.48346e-99
evm.model.Contig873.26	280.79	0	Inf	2.37e-07	0.00010194	--	-//-
evm.model.Contig873.28	486.201	125.264	1.9566	0.00042697	0.035393	--	sp|Q9LM69|ATL80_ARATH RING-H2 finger protein ATL80 OS=Arabidopsis thaliana GN=ATL80 PE=2 SV=1//1.5395e-13
evm.model.Contig873.29	7331.38	1291.09	2.5055	1.43e-05	0.0029885	--	sp|Q9SU63|AL2B4_ARATH Aldehyde dehydrogenase family 2 member B4, mitochondrial OS=Arabidopsis thaliana GN=ALDH2B4 PE=2 SV=1//0
evm.model.Contig88.157	6058.87	1626.73	1.8971	0.00023669	0.023456	--	sp|P47082|AVT1_YEAST Vacuolar amino acid transporter 1 OS=Saccharomyces cerevisiae (strain ATCC 204508 / S288c) GN=AVT1 PE=1 SV=1//2.12217e-34
evm.model.Contig88.161	19566.5	4645.35	2.0745	5.51e-06	0.0013532	--	sp|Q9FLB1|PYL5_ARATH Abscisic acid receptor PYL5 OS=Arabidopsis thaliana GN=PYL5 PE=1 SV=1//1.28013e-55
evm.model.Contig899.20	4377.74	1004.25	2.1241	0.00016844	0.018369	--	sp|A2X7F7|PAL2_ORYSI Phenylalanine ammonia-lyase OS=Oryza sativa subsp. indica GN=ZB8 PE=3 SV=1//0
evm.model.Contig899.5	766.41	3091.21	-2.012	1.88e-05	0.0035214	--	sp|Q6K215|PIP22_ORYSJ Probable aquaporin PIP2-2 OS=Oryza sativa subsp. japonica GN=PIP2-2 PE=2 SV=1//0
evm.model.Contig902.4.1	67.9572	474.92	-2.805	0.00041383	0.034735	--	sp|Q08937|ROC2_NICSY 29 kDa ribonucleoprotein B, chloroplastic OS=Nicotiana sylvestris PE=2 SV=1//4.81581e-17
evm.model.Contig904.10	4623.14	1215.52	1.9273	0.00026923	0.02556	--	-//-
evm.model.Contig904.36	456.604	94.8587	2.2671	6.02e-05	0.0085967	--	sp|Q9LUM1|LOR11_ARATH Protein LURP-one-related 11 OS=Arabidopsis thaliana GN=At3g14260 PE=2 SV=1//1.09986e-35
evm.model.Contig91.14	10.3369	110.467	-3.4177	0.0004279	0.035396	--	-//-
evm.model.Contig92.140.1	34.2909	521.542	-3.9269	5.21e-06	0.0012953	--	sp|Q0WUA3|MENA_ARATH 1,4-dihydroxy-2-naphthoate polyprenyltransferase, chloroplastic OS=Arabidopsis thaliana GN=ABC4 PE=1 SV=2//2.95082e-117
evm.model.Contig92.175	243.749	5.95529	5.3551	1.14e-10	1.99e-07	--	sp|Q9C7T4|BH096_ARATH Transcription factor bHLH96 OS=Arabidopsis thaliana GN=BHLH96 PE=2 SV=1//7.01671e-57
evm.model.Contig92.271	841.489	3318.38	-1.9795	2.73e-05	0.0047064	--	-//-
evm.model.Contig92.66	1162.11	141.509	3.0378	0.00030183	0.027845	--	sp|Q9FGK4|B561J_ARATH Cytochrome b561 and DOMON domain-containing protein At5g47530 OS=Arabidopsis thaliana GN=At5g47530 PE=2 SV=1//5.87333e-109
evm.model.Contig93.2	1813.07	5930.97	-1.7098	0.00019941	0.020826	--	sp|Q9LF79|ACA8_ARATH Calcium-transporting ATPase 8, plasma membrane-type OS=Arabidopsis thaliana GN=ACA8 PE=1 SV=1//0
evm.model.Contig932.6	376.136	92.7925	2.0192	0.0005135	0.039843	--	-//-
evm.model.Contig933.10	895.066	6868.93	-2.94	4.75e-05	0.0071977	--	sp|Q41050|OEP16_PEA Outer envelope pore protein 16, chloroplastic OS=Pisum sativum GN=OEP16 PE=1 SV=1//3.21341e-54
evm.model.Contig993.37	6.13828	280.767	-5.5154	2.45e-07	0.00010451	--	sp|Q10J20|D14L_ORYSJ Probable esterase D14L OS=Oryza sativa subsp. japonica GN=D14L PE=2 SV=1//2.97106e-19
evm.model.Contig993.38	2.79497	362.135	-7.0176	1.9e-17	1.91e-13	--	sp|Q10QA5|D14_ORYSJ Probable strigolactone esterase D14 OS=Oryza sativa subsp. japonica GN=D14 PE=1 SV=1//1.47722e-18

## Sheet: Table S4
GO_accession	Description	Term_type	Over_represented_pValue	Corrected_pValue	DEG_item	DEG_list	Bg_item	Bg_list	Up	Up_Gene_names	Down	Down_Gene_names
GO:0008610	lipid biosynthetic process	biological_process	1.0133e-06	0.0036899	44	997	559	30417	10	evm.model.Contig196.133,evm.model.Contig206.24,evm.model.Contig204.102,evm.model.Contig2070.35,evm.model.Contig554.315,evm.model.Contig685.56,evm.model.Contig236.58,evm.model.Contig128.25,evm.model.Contig987.38,evm.model.Contig912.12	34	Novel01443,evm.model.Contig209.229,evm.model.Contig242.200,evm.model.Contig651.170,evm.model.Contig75.14,evm.model.Contig521.14,evm.model.Contig1031.16,evm.model.Contig718.72,evm.model.Contig477.15,evm.model.Contig428.12,evm.model.Contig793.8,evm.model.Contig92.104,evm.model.Contig1081.8,evm.model.Contig242.249,evm.model.Contig213.72,evm.model.Contig201.221,evm.model.Contig244.60,evm.model.Contig…
GO:0006629	lipid metabolic process	biological_process	1.8271e-06	0.0036899	66	997	1014	30417	21	evm.model.Contig912.12,evm.model.Contig515.21,evm.model.Contig236.58,evm.model.Contig693.111,evm.model.Contig520.33,evm.model.Contig685.56,evm.model.Contig2070.35,evm.model.Contig554.315,evm.model.Contig124.142,evm.model.Contig204.102,evm.model.Contig1920.25,evm.model.Contig847.121,evm.model.Contig211.102,evm.model.Contig196.133,evm.model.Contig987.38,evm.model.Contig1266.5,evm.model.Contig124.14…	45	evm.model.Contig6.400,evm.model.Contig126.444,evm.model.Contig520.29,evm.model.Contig1627.2,evm.model.Contig31.2,evm.model.Contig2026.1,evm.model.Contig23.8,evm.model.Contig213.72,evm.model.Contig1915.5,evm.model.Contig793.8,evm.model.Contig428.12,evm.model.Contig242.249,Novel06157,evm.model.Contig292.119,evm.model.Contig521.14,evm.model.Contig1031.16,evm.model.Contig75.14,evm.model.Contig718.72,…
GO:0055085	transmembrane transport	biological_process	2.3344e-06	0.0036899	76	997	1232	30417	29	evm.model.Contig11.197_evm.model.Contig11.198,evm.model.Contig1869.1,evm.model.Contig171.63,evm.model.Contig584.51,evm.model.Contig418.46,evm.model.Contig78.70,evm.model.Contig1145.51,evm.model.Contig162.33,evm.model.Contig448.93,evm.model.Contig429.131,evm.model.Contig242.171,evm.model.Contig113.188,evm.model.Contig733.12,evm.model.Contig257.49,evm.model.Contig274.63,evm.model.Contig865.85,evm.m…	47	evm.model.Contig466.21,evm.model.Contig6.393,evm.model.Contig862.21,evm.model.Contig679.51,evm.model.Contig109.40,evm.model.Contig85.52,evm.model.Contig2070.50,evm.model.Contig61.105,evm.model.Contig336.54,evm.model.Contig92.22,evm.model.Contig92.179,evm.model.Contig554.168,evm.model.Contig277.94,evm.model.Contig205.55,evm.model.Contig562.101,evm.model.Contig163.197,evm.model.Contig201.46,Novel08…
GO:0008150	biological_process	biological_process	4.255e-06	0.0050443	758	997	20866	30417	349	evm.model.Contig1266.5,evm.model.Contig217.54,evm.model.Contig765.11,evm.model.Contig2021.19,evm.model.Contig452.241,evm.model.Contig399.7,evm.model.Contig1103.9,evm.model.Contig595.9,Novel04983,evm.model.Contig126.256,evm.model.Contig1699.16,evm.model.Contig2065.8,evm.model.Contig1019.27,Novel04232,evm.model.Contig1.9,evm.model.Contig1542.28,evm.model.Contig198.178,evm.model.Contig1696.15,evm.mo…	409	evm.model.Contig1075.4,evm.model.Contig209.83,evm.model.Contig196.4,evm.model.Contig53.29,evm.model.Contig6.270,evm.model.Contig49.300,evm.model.Contig1102.8,evm.model.Contig90.48,evm.model.Contig679.51,evm.model.Contig85.52,evm.model.Contig161.121,evm.model.Contig735.83,evm.model.Contig2070.50,evm.model.Contig1330.24,evm.model.Contig88.77,Novel02750,evm.model.Contig160.13,evm.model.Contig586.60,…
GO:0044699	single-organism process	biological_process	9.0487e-06	0.0074111	418	997	10341	30417	185	evm.model.Contig51.63,evm.model.Contig685.56,evm.model.Contig1390.44,evm.model.Contig554.315,evm.model.Contig116.40,evm.model.Contig817.8,evm.model.Contig1231.9,evm.model.Contig847.121,evm.model.Contig196.133,evm.model.Contig1920.25,evm.model.Contig733.11,evm.model.Contig644.226,evm.model.Contig2111.16,Novel04241,evm.model.Contig1286.8,Novel02985,evm.model.Contig11.199,evm.model.Contig301.25,evm.…	233	evm.model.Contig658.20,evm.model.Contig211.38,evm.model.Contig277.151,evm.model.Contig308.35,evm.model.Contig651.170,evm.model.Contig1544.24,evm.model.Contig278.114,evm.model.Contig426.32,evm.model.Contig1980.27,evm.model.Contig1059.7,Novel02128,evm.model.Contig718.72,evm.model.Contig521.14,evm.model.Contig1224.6,evm.model.Contig349.78,evm.model.Contig477.77,evm.model.Contig1125.73,evm.model.Cont…
GO:0016020	membrane	cellular_component	9.3772e-06	0.0074111	263	997	6057	30417	104	Novel04241,evm.model.Contig1286.8,evm.model.Contig45.48,evm.model.Contig11.199,Novel02985,evm.model.Contig116.40,evm.model.Contig554.315,evm.model.Contig685.56,evm.model.Contig879.18,Novel05768,evm.model.Contig733.11,evm.model.Contig196.133,evm.model.Contig205.57,evm.model.Contig686.64,evm.model.Contig171.63,evm.model.Contig651.119,evm.model.Contig166.103,evm.model.Contig78.70,Novel07555,evm.mode…	159	evm.model.Contig1125.73,evm.model.Contig349.78,evm.model.Contig1187.1,evm.model.Contig260.152,evm.model.Contig2026.1,evm.model.Contig899.5,evm.model.Contig201.56,evm.model.Contig1065.27,evm.model.Contig37.82,evm.model.Contig277.151,evm.model.Contig658.20,evm.model.Contig718.72,Novel02128,evm.model.Contig1059.7,evm.model.Contig426.32,evm.model.Contig930.37.1,evm.model.Contig87.651,evm.model.Contig…
GO:0016491	oxidoreductase activity	molecular_function	5.0247e-05	0.032803	128	997	2672	30417	49	evm.model.Contig679.105,evm.model.Contig483.17,evm.model.Contig685.56,evm.model.Contig1390.44,Novel07961,evm.model.Contig51.63,evm.model.Contig230.29.1,evm.model.Contig1390.45,evm.model.Contig211.102,evm.model.Contig847.121,evm.model.Contig1874.19,evm.model.Contig86.16,evm.model.Contig834.35,evm.model.Contig1050.44,evm.model.Contig145.8,evm.model.Contig987.38,evm.model.Contig585.25,evm.model.Cont…	79	evm.model.Contig488.27,evm.model.Contig126.444,evm.model.Contig278.21,evm.model.Contig416.23,evm.model.Contig163.97,evm.model.Contig245.18,evm.model.Contig894.83,evm.model.Contig174.8,evm.model.Contig854.19,evm.model.Contig308.35,evm.model.Contig449.6,evm.model.Contig477.201,evm.model.Contig632.31,evm.model.Contig854.20,evm.model.Contig521.14,evm.model.Contig592.94,evm.model.Contig1980.27,evm.mod…
GO:0048037	cofactor binding	molecular_function	5.7034e-05	0.032803	53	997	852	30417	23	evm.model.Contig987.38,Novel06279,evm.model.Contig1.9,evm.model.Contig77.74,evm.model.Contig517.197,evm.model.Contig77.72,evm.model.Contig1874.19,evm.model.Contig1050.44,Novel09905,evm.model.Contig31.115,evm.model.Contig204.102,evm.model.Contig6.792,evm.model.Contig204.94,evm.model.Contig847.121,evm.model.Contig211.102,evm.model.Contig595.6,evm.model.Contig495.276,evm.model.Contig128.25,evm.model…	30	evm.model.Contig360.11,evm.model.Contig6.270,evm.model.Contig557.102,evm.model.Contig23.8,evm.model.Contig201.219,evm.model.Contig718.60,evm.model.Contig722.7,evm.model.Contig1075.4,evm.model.Contig87.691,evm.model.Contig196.4,evm.model.Contig126.444,evm.model.Contig1312.1,evm.model.Contig523.117,evm.model.Contig735.83,evm.model.Contig930.37.1,evm.model.Contig163.127,evm.model.Contig273.87,evm.mo…
GO:0005215	transporter activity	molecular_function	6.2259e-05	0.032803	101	997	2002	30417	40	evm.model.Contig1869.1,evm.model.Contig11.197_evm.model.Contig11.198,evm.model.Contig272.46,evm.model.Contig584.51,evm.model.Contig418.46,evm.model.Contig195.189,evm.model.Contig78.70,evm.model.Contig1145.51,evm.model.Contig162.33,evm.model.Contig448.93,Novel04983,evm.model.Contig344.273,evm.model.Contig242.171,evm.model.Contig733.12,Novel09331,evm.model.Contig87.438,evm.model.Contig113.188,evm.m…	61	evm.model.Contig6.393,evm.model.Contig466.21,evm.model.Contig90.48,evm.model.Contig726.23,evm.model.Contig61.105,evm.model.Contig92.386,evm.model.Contig1.95,evm.model.Contig53.29,evm.model.Contig177.2,Novel03678,evm.model.Contig92.22,evm.model.Contig92.179,evm.model.Contig413.62,evm.model.Contig554.168,evm.model.Contig1725.20,evm.model.Contig277.94,evm.model.Contig25.162,evm.model.Contig209.282,e…
GO:1902578	single-organism localization	biological_process	7.5029e-05	0.035579	130	997	2724	30417	52	evm.model.Contig103.68,evm.model.Contig11.199,evm.model.Contig582.77,Novel02985,Novel04241,evm.model.Contig1286.8,evm.model.Contig8.179,evm.model.Contig865.85,evm.model.Contig274.5,evm.model.Contig733.11,evm.model.Contig912.38,evm.model.Contig695.29,evm.model.Contig360.68,evm.model.Contig483.17,evm.model.Contig116.40,evm.model.Contig584.51,evm.model.Contig171.63,Novel01259,Novel05549,evm.model.Co…	78	evm.model.Contig201.56,evm.model.Contig565.5,evm.model.Contig37.82,evm.model.Contig87.277,evm.model.Contig194.3,evm.model.Contig1125.73,evm.model.Contig349.78,evm.model.Contig520.32,evm.model.Contig8.200,evm.model.Contig1875.42,evm.model.Contig664.73,evm.model.Contig50.64,evm.model.Contig1216.28,evm.model.Contig426.32,evm.model.Contig196.101,evm.model.Contig521.14,evm.model.Contig718.72,Novel0212…
GO:0006810	transport	biological_process	9.0781e-05	0.039135	169	997	3696	30417	66	evm.model.Contig69.27,evm.model.Contig595.6,evm.model.Contig242.171,Novel04983,evm.model.Contig733.12,evm.model.Contig87.438,Novel04232,evm.model.Contig448.93,evm.model.Contig335.5,evm.model.Contig452.269,evm.model.Contig418.46,evm.model.Contig195.189,evm.model.Contig303.34,evm.model.Contig11.197_evm.model.Contig11.198,evm.model.Contig1869.1,evm.model.Contig50.137,evm.model.Contig175.266,evm.mode…	103	evm.model.Contig562.101,evm.model.Contig429.125,evm.model.Contig562.72,Novel08272,evm.model.Contig88.77,evm.model.Contig195.206,evm.model.Contig258.129,evm.model.Contig554.168,evm.model.Contig413.62,evm.model.Contig92.22,evm.model.Contig92.179,evm.model.Contig517.378,Novel03678,evm.model.Contig205.55,evm.model.Contig92.271,evm.model.Contig209.83,evm.model.Contig6.270,evm.model.Contig53.29,evm.mod…
GO:0051234	establishment of localization	biological_process	0.00011162	0.043015	169	997	3712	30417	66	evm.model.Contig495.77,evm.model.Contig103.68,evm.model.Contig582.77,evm.model.Contig11.199,Novel02985,evm.model.Contig221.53,evm.model.Contig6.673,evm.model.Contig8.179,evm.model.Contig1286.8,Novel04241,evm.model.Contig865.85,evm.model.Contig733.11,evm.model.Contig912.38,evm.model.Contig274.5,evm.model.Contig695.29,evm.model.Contig360.68,Novel05768,evm.model.Contig483.17,evm.model.Contig116.40,e…	103	evm.model.Contig565.5,evm.model.Contig899.5,evm.model.Contig87.277,evm.model.Contig37.82,evm.model.Contig31.2,evm.model.Contig194.3,evm.model.Contig1125.73,evm.model.Contig520.32,evm.model.Contig349.78,evm.model.Contig8.200,evm.model.Contig664.73,evm.model.Contig1875.42,evm.model.Contig426.32,evm.model.Contig1216.28,evm.model.Contig50.64,evm.model.Contig521.14,evm.model.Contig196.101,evm.model.Co…
GO:0044765	single-organism transport	biological_process	0.00011792	0.043015	127	997	2676	30417	51	evm.model.Contig1125.14,Novel04232,evm.model.Contig162.33,evm.model.Contig1145.51,evm.model.Contig78.70,evm.model.Contig448.93,evm.model.Contig429.131,evm.model.Contig452.269,evm.model.Contig595.6,evm.model.Contig242.171,Novel04983,Novel01259,Novel05549,evm.model.Contig113.188,evm.model.Contig733.12,evm.model.Contig87.438,evm.model.Contig11.197_evm.model.Contig11.198,evm.model.Contig1869.1,evm.mo…	76	evm.model.Contig258.129,evm.model.Contig554.168,evm.model.Contig413.62,evm.model.Contig92.179,evm.model.Contig92.22,evm.model.Contig517.378,Novel03678,evm.model.Contig277.94,evm.model.Contig205.55,evm.model.Contig343.117,evm.model.Contig201.46,evm.model.Contig163.197,evm.model.Contig562.101,evm.model.Contig429.125,Novel08272,evm.model.Contig166.13,evm.model.Contig349.130,Novel02940,evm.model.Cont…
GO:0006720	isoprenoid metabolic process	biological_process	0.00014642	0.043562	14	997	120	30417	4	evm.model.Contig2070.35,evm.model.Contig685.56,evm.model.Contig206.24,evm.model.Contig987.38	10	evm.model.Contig484.67,evm.model.Contig1081.8,evm.model.Contig651.170,evm.model.Contig242.249,evm.model.Contig521.14,evm.model.Contig126.444,evm.model.Contig170.4,evm.model.Contig1725.22,evm.model.Contig6.270,evm.model.Contig477.15
GO:0008299	isoprenoid biosynthetic process	biological_process	0.00014642	0.043562	14	997	120	30417	4	evm.model.Contig206.24,evm.model.Contig685.56,evm.model.Contig2070.35,evm.model.Contig987.38	10	evm.model.Contig651.170,evm.model.Contig242.249,evm.model.Contig1081.8,evm.model.Contig484.67,evm.model.Contig477.15,evm.model.Contig6.270,evm.model.Contig170.4,evm.model.Contig1725.22,evm.model.Contig126.444,evm.model.Contig521.14
GO:0051179	localization	biological_process	0.00014816	0.043562	172	997	3808	30417	67	evm.model.Contig584.51,evm.model.Contig171.63,evm.model.Contig272.46,evm.model.Contig190.88,evm.model.Contig113.188,evm.model.Contig6.649,Novel05549,evm.model.Contig344.273,Novel01259,evm.model.Contig618.38,evm.model.Contig429.131,evm.model.Contig1125.14,Novel04956,evm.model.Contig78.70,evm.model.Contig162.33,evm.model.Contig1145.51,Novel02985,evm.model.Contig221.53,evm.model.Contig582.77,evm.mod…	105	evm.model.Contig336.54,evm.model.Contig1.95,evm.model.Contig92.386,evm.model.Contig190.176,evm.model.Contig61.105,evm.model.Contig1075.17,evm.model.Contig205.99,evm.model.Contig726.23,evm.model.Contig682.81,evm.model.Contig6.393,Novel02940,evm.model.Contig349.130,evm.model.Contig166.13,Novel03343,evm.model.Contig797.10,evm.model.Contig6.872,evm.model.Contig1843.186,evm.model.Contig163.197,evm.mod…
GO:0044255	cellular lipid metabolic process	biological_process	0.00015617	0.043562	41	997	618	30417	13	evm.model.Contig196.133,evm.model.Contig211.102,evm.model.Contig847.121,evm.model.Contig206.24,evm.model.Contig124.142,evm.model.Contig554.315,evm.model.Contig2070.35,evm.model.Contig685.56,evm.model.Contig124.141,evm.model.Contig693.111,evm.model.Contig236.58,evm.model.Contig987.38,evm.model.Contig912.12	28	evm.model.Contig50.63,evm.model.Contig651.170,Novel01443,evm.model.Contig209.229,evm.model.Contig718.72,evm.model.Contig477.15,evm.model.Contig1031.16,evm.model.Contig521.14,evm.model.Contig1081.8,evm.model.Contig292.119,evm.model.Contig242.249,evm.model.Contig92.104,evm.model.Contig428.12,evm.model.Contig1725.22,evm.model.Contig244.60,evm.model.Contig213.72,evm.model.Contig484.67,evm.model.Conti…
GO:0055114	oxidation-reduction process	biological_process	0.00019582	0.051588	122	997	2596	30417	46	Novel09905,Novel07663,evm.model.Contig595.6,evm.model.Contig1205.23,evm.model.Contig128.25,Novel04956,evm.model.Contig987.38,evm.model.Contig585.25,evm.model.Contig195.189,evm.model.Contig803.19,evm.model.Contig168.106,evm.model.Contig625.5,evm.model.Contig1205.22,evm.model.Contig528.28,evm.model.Contig86.16,Novel01117,evm.model.Contig1874.19,evm.model.Contig1050.44,evm.model.Contig834.35,evm.mod…	76	evm.model.Contig160.13,evm.model.Contig171.5,evm.model.Contig242.200,evm.model.Contig242.142,evm.model.Contig1336.28,evm.model.Contig205.55,evm.model.Contig201.221,evm.model.Contig1725.20,evm.model.Contig174.5,evm.model.Contig344.199,evm.model.Contig6.270,evm.model.Contig360.11,evm.model.Contig557.102,evm.model.Contig416.10,evm.model.Contig1502.7,evm.model.Contig201.219,evm.model.Contig248.4,Nove…
GO:0043772	acyl-phosphate glycerol-3-phosphate acyltransferase activity	molecular_function	0.00028622	0.071434	3	997	5	30417	2	evm.model.Contig554.315,evm.model.Contig912.12	1	evm.model.Contig718.72
GO:0003854	3-beta-hydroxy-delta5-steroid dehydrogenase activity	molecular_function	0.0005493	0.1184	14	997	145	30417	2	evm.model.Contig204.102,evm.model.Contig128.25	12	evm.model.Contig793.8,evm.model.Contig196.4,evm.model.Contig1075.4,evm.model.Contig242.200,evm.model.Contig163.127,evm.model.Contig201.219,evm.model.Contig201.221,evm.model.Contig1312.1,evm.model.Contig75.14,evm.model.Contig735.83,evm.model.Contig23.8,evm.model.Contig557.102
GO:0016229	steroid dehydrogenase activity	molecular_function	0.0005493	0.1184	14	997	145	30417	2	evm.model.Contig204.102,evm.model.Contig128.25	12	evm.model.Contig201.219,evm.model.Contig201.221,evm.model.Contig1312.1,evm.model.Contig75.14,evm.model.Contig735.83,evm.model.Contig23.8,evm.model.Contig557.102,evm.model.Contig793.8,evm.model.Contig196.4,evm.model.Contig1075.4,evm.model.Contig163.127,evm.model.Contig242.200
GO:0033764	steroid dehydrogenase activity, acting on the CH-OH group of donors, NAD or NADP as acceptor	molecular_function	0.0005493	0.1184	14	997	145	30417	2	evm.model.Contig128.25,evm.model.Contig204.102	12	evm.model.Contig23.8,evm.model.Contig557.102,evm.model.Contig201.219,evm.model.Contig201.221,evm.model.Contig1312.1,evm.model.Contig75.14,evm.model.Contig735.83,evm.model.Contig1075.4,evm.model.Contig242.200,evm.model.Contig163.127,evm.model.Contig793.8,evm.model.Contig196.4
GO:0006694	steroid biosynthetic process	biological_process	0.00083182	0.16832	14	997	151	30417	2	evm.model.Contig128.25,evm.model.Contig204.102	12	evm.model.Contig557.102,evm.model.Contig23.8,evm.model.Contig1312.1,evm.model.Contig201.219,evm.model.Contig201.221,evm.model.Contig735.83,evm.model.Contig75.14,evm.model.Contig1075.4,evm.model.Contig163.127,evm.model.Contig242.200,evm.model.Contig793.8,evm.model.Contig196.4
GO:0015849	organic acid transport	biological_process	0.00088741	0.16832	13	997	136	30417	6	evm.model.Contig360.68,evm.model.Contig103.68,Novel01259,evm.model.Contig116.40,evm.model.Contig695.29,evm.model.Contig773.38	7	evm.model.Contig349.78,evm.model.Contig781.66,evm.model.Contig783.20,evm.model.Contig517.378,evm.model.Contig205.99,evm.model.Contig109.40,evm.model.Contig2070.50
GO:0046942	carboxylic acid transport	biological_process	0.00088741	0.16832	13	997	136	30417	6	evm.model.Contig695.29,evm.model.Contig116.40,evm.model.Contig773.38,evm.model.Contig360.68,evm.model.Contig103.68,Novel01259	7	evm.model.Contig109.40,evm.model.Contig205.99,evm.model.Contig2070.50,evm.model.Contig349.78,evm.model.Contig517.378,evm.model.Contig781.66,evm.model.Contig783.20
GO:0006820	anion transport	biological_process	0.00099039	0.17589	18	997	225	30417	9	evm.model.Contig116.40,evm.model.Contig773.38,evm.model.Contig360.68,evm.model.Contig31.115,evm.model.Contig695.29,evm.model.Contig274.5,evm.model.Contig912.38,evm.model.Contig103.68,Novel01259	9	evm.model.Contig109.40,evm.model.Contig205.99,evm.model.Contig60.119,evm.model.Contig2070.50,evm.model.Contig349.78,evm.model.Contig517.378,evm.model.Contig1125.73,evm.model.Contig781.66,evm.model.Contig783.20
GO:0015711	organic anion transport	biological_process	0.0010015	0.17589	13	997	138	30417	6	Novel01259,evm.model.Contig103.68,evm.model.Contig360.68,evm.model.Contig773.38,evm.model.Contig116.40,evm.model.Contig695.29	7	evm.model.Contig783.20,evm.model.Contig781.66,evm.model.Contig517.378,evm.model.Contig349.78,evm.model.Contig2070.50,evm.model.Contig205.99,evm.model.Contig109.40
GO:0008374	O-acyltransferase activity	molecular_function	0.0011296	0.19131	10	997	90	30417	1	Novel04983	9	evm.model.Contig428.12,evm.model.Contig209.229,evm.model.Contig292.119,evm.model.Contig889.27,Novel09556,evm.model.Contig479.129,evm.model.Contig244.60,evm.model.Contig2026.1,evm.model.Contig1915.5
GO:0050662	coenzyme binding	molecular_function	0.0013776	0.22356	41	997	711	30417	17	evm.model.Contig1874.19,evm.model.Contig517.197,evm.model.Contig987.38,evm.model.Contig2070.35,evm.model.Contig685.56,evm.model.Contig230.29.1,evm.model.Contig597.22.1,evm.model.Contig128.25,evm.model.Contig495.276,evm.model.Contig595.6,evm.model.Contig211.102,evm.model.Contig204.94,evm.model.Contig847.121,evm.model.Contig6.792,evm.model.Contig204.102,evm.model.Contig31.115,Novel09905	24	evm.model.Contig273.87,evm.model.Contig163.127,evm.model.Contig930.37.1,evm.model.Contig735.83,evm.model.Contig1312.1,evm.model.Contig126.444,evm.model.Contig196.4,evm.model.Contig87.691,evm.model.Contig1075.4,evm.model.Contig718.60,evm.model.Contig722.7,evm.model.Contig201.219,evm.model.Contig23.8,evm.model.Contig557.102,evm.model.Contig6.270,evm.model.Contig360.11,evm.model.Contig793.8,evm.mode…
GO:0000785	chromatin	cellular_component	0.0014493	0.22356	7	997	49	30417	2	evm.model.Contig126.279,evm.model.Contig834.23	5	evm.model.Contig1178.55,evm.model.Contig124.92,Novel06484,evm.model.Contig201.46,evm.model.Contig1224.6
GO:0006811	ion transport	biological_process	0.0014615	0.22356	66	997	1365	30417	28	evm.model.Contig554.402,evm.model.Contig360.68,evm.model.Contig483.17,evm.model.Contig773.38,evm.model.Contig116.40,evm.model.Contig175.266,evm.model.Contig50.137,evm.model.Contig733.11,evm.model.Contig912.38,evm.model.Contig274.5,evm.model.Contig31.115,evm.model.Contig695.29,evm.model.Contig501.65,evm.model.Contig257.49,evm.model.Contig8.179,evm.model.Contig92.275,evm.model.Contig103.68,Novel029…	38	evm.model.Contig793.8,evm.model.Contig716.220,Novel08333,evm.model.Contig60.119,evm.model.Contig521.14,evm.model.Contig1059.7,Novel02128,evm.model.Contig781.66,evm.model.Contig873.33,evm.model.Contig1125.73,evm.model.Contig520.32,evm.model.Contig349.78,evm.model.Contig599.27,evm.model.Contig783.20,evm.model.Contig466.22,evm.model.Contig37.82,evm.model.Contig194.3,evm.model.Contig69.186,evm.model.…
GO:0004144	diacylglycerol O-acyltransferase activity	molecular_function	0.0019368	0.27831	6	997	37	30417	1	Novel04983	5	evm.model.Contig2026.1,evm.model.Contig889.27,evm.model.Contig244.60,evm.model.Contig209.229,evm.model.Contig428.12
GO:0016411	acylglycerol O-acyltransferase activity	molecular_function	0.0019368	0.27831	6	997	37	30417	1	Novel04983	5	evm.model.Contig889.27,evm.model.Contig2026.1,evm.model.Contig244.60,evm.model.Contig209.229,evm.model.Contig428.12
GO:0008202	steroid metabolic process	biological_process	0.0025833	0.36029	14	997	171	30417	2	evm.model.Contig204.102,evm.model.Contig128.25	12	evm.model.Contig201.219,evm.model.Contig201.221,evm.model.Contig1312.1,evm.model.Contig75.14,evm.model.Contig735.83,evm.model.Contig23.8,evm.model.Contig557.102,evm.model.Contig793.8,evm.model.Contig196.4,evm.model.Contig1075.4,evm.model.Contig163.127,evm.model.Contig242.200
GO:0016614	oxidoreductase activity, acting on CH-OH group of donors	molecular_function	0.0030234	0.40962	25	997	379	30417	9	evm.model.Contig6.792,evm.model.Contig204.102,evm.model.Contig987.38,evm.model.Contig847.121,evm.model.Contig211.102,evm.model.Contig128.25,evm.model.Contig2070.35,evm.model.Contig70.96,Novel07961	16	evm.model.Contig201.219,evm.model.Contig521.14,evm.model.Contig75.14,Novel08658,evm.model.Contig6.270,evm.model.Contig23.8,evm.model.Contig557.102,evm.model.Contig196.4,evm.model.Contig1075.4,evm.model.Contig242.200,evm.model.Contig201.221,evm.model.Contig1312.1,evm.model.Contig930.37.1,evm.model.Contig735.83,evm.model.Contig793.8,evm.model.Contig163.127
GO:0044763	single-organism cellular process	biological_process	0.003527	0.46459	276	997	6846	30417	128	evm.model.Contig515.22,evm.model.Contig236.58,evm.model.Contig206.26,evm.model.Contig360.68,evm.model.Contig206.25,Novel03366,evm.model.Contig274.5,evm.model.Contig217.100,evm.model.Contig695.29,evm.model.Contig154.71,evm.model.Contig211.102,evm.model.Contig8.179,evm.model.Contig745.37,evm.model.Contig61.70,evm.model.Contig1105.44,evm.model.Contig420.9,evm.model.Contig865.85,evm.model.Contig582.7…	148	evm.model.Contig429.10,evm.model.Contig213.72,evm.model.Contig477.337,evm.model.Contig226.58,evm.model.Contig242.249,Novel08974,evm.model.Contig196.101,evm.model.Contig1216.28,evm.model.Contig50.64,Novel01443,evm.model.Contig50.63,evm.model.Contig8.200,evm.model.Contig534.21,evm.model.Contig664.73,evm.model.Contig1875.42,evm.model.Contig31.2,evm.model.Contig1626.4,evm.model.Contig197.47,evm.model…
GO:0009309	amine biosynthetic process	biological_process	0.0040476	0.50509	4	997	19	30417	0		4	evm.model.Contig8.223,evm.model.Contig783.20,evm.model.Contig449.48,evm.model.Contig466.67
GO:0042401	cellular biogenic amine biosynthetic process	biological_process	0.0040476	0.50509	4	997	19	30417	0		4	evm.model.Contig466.67,evm.model.Contig8.223,evm.model.Contig783.20,evm.model.Contig449.48
GO:0043565	sequence-specific DNA binding	molecular_function	0.0048863	0.59413	28	997	503	30417	16	evm.model.Contig247.1,evm.model.Contig429.99,evm.model.Contig644.226,evm.model.Contig461.91,evm.model.Contig217.54,evm.model.Contig641.11,evm.model.Contig182.57,evm.model.Contig1542.58,evm.model.Contig7.193,Novel02749,evm.model.Contig90.31,evm.model.Contig61.70,Novel04505,evm.model.Contig716.66,evm.model.Contig260.78,evm.model.Contig181.8	12	evm.model.Contig31.2,evm.model.Contig237.35,evm.model.Contig506.67,Novel09773,evm.model.Contig166.13,evm.model.Contig6.328,evm.model.Contig429.125,evm.model.Contig126.351,evm.model.Contig758.12,evm.model.Contig534.21,evm.model.Contig258.91,evm.model.Contig173.5
GO:0001071	nucleic acid binding transcription factor activity	molecular_function	0.0052489	0.59886	51	997	1104	30417	26	evm.model.Contig589.211,evm.model.Contig716.66,evm.model.Contig61.70,evm.model.Contig181.8,evm.model.Contig217.54,evm.model.Contig515.21,evm.model.Contig247.1,evm.model.Contig246.12,evm.model.Contig1.9,evm.model.Contig679.105,evm.model.Contig1542.58,evm.model.Contig2117.78,Novel05143,evm.model.Contig260.78,evm.model.Contig885.40,evm.model.Contig417.29,evm.model.Contig461.91,evm.model.Contig182.8,…	25	evm.model.Contig758.12,evm.model.Contig126.351,evm.model.Contig534.21,evm.model.Contig8.200,evm.model.Contig781.73,evm.model.Contig599.27,evm.model.Contig258.91,evm.model.Contig1544.13,evm.model.Contig237.35,evm.model.Contig60.103,evm.model.Contig521.75,evm.model.Contig6.328,Novel01155,evm.model.Contig1446.1,evm.model.Contig1.235,evm.model.Contig92.210,evm.model.Contig506.67,evm.model.Contig1108.…
GO:0003700	transcription factor activity, sequence-specific DNA binding	molecular_function	0.0052489	0.59886	51	997	1104	30417	26	evm.model.Contig429.99,evm.model.Contig126.256,evm.model.Contig644.226,evm.model.Contig182.8,evm.model.Contig461.91,Novel02749,evm.model.Contig182.57,evm.model.Contig7.193,evm.model.Contig90.31,evm.model.Contig473.11,Novel05143,evm.model.Contig2117.78,evm.model.Contig417.29,evm.model.Contig260.78,evm.model.Contig885.40,evm.model.Contig246.12,evm.model.Contig247.1,evm.model.Contig217.54,evm.model.…	25	evm.model.Contig242.308,evm.model.Contig152.59,evm.model.Contig166.13,evm.model.Contig506.67,evm.model.Contig1108.28,Novel09773,evm.model.Contig349.64,evm.model.Contig8.346,evm.model.Contig429.125,evm.model.Contig1446.1,evm.model.Contig92.210,evm.model.Contig1.235,evm.model.Contig237.35,evm.model.Contig6.328,Novel01155,evm.model.Contig521.75,evm.model.Contig60.103,evm.model.Contig781.73,evm.model…
GO:0044711	single-organism biosynthetic process	biological_process	0.0053042	0.59886	71	997	1488	30417	20	evm.model.Contig987.38,evm.model.Contig517.197,evm.model.Contig22.88.4,evm.model.Contig834.35,evm.model.Contig113.188,evm.model.Contig206.24,evm.model.Contig128.25,evm.model.Contig30.21,evm.model.Contig1542.28,evm.model.Contig912.12,evm.model.Contig515.45,evm.model.Contig204.102,evm.model.Contig196.133,evm.model.Contig154.71,evm.model.Contig847.121,evm.model.Contig59.5,evm.model.Contig236.58,evm.…	51	evm.model.Contig170.4,evm.model.Contig557.102,evm.model.Contig6.270,evm.model.Contig449.48,evm.model.Contig113.223,evm.model.Contig201.219,evm.model.Contig1075.4,evm.model.Contig196.4,evm.model.Contig484.67,evm.model.Contig735.83,evm.model.Contig1312.1,evm.model.Contig889.27,evm.model.Contig163.127,evm.model.Contig301.30,evm.model.Contig477.15,evm.model.Contig1739.6,evm.model.Contig242.200,evm.mo…
GO:1990204	oxidoreductase complex	cellular_component	0.0057371	0.62986	8	997	82	30417	3	evm.model.Contig2070.67,evm.model.Contig466.86,evm.model.Contig344.365	5	evm.model.Contig388.27,evm.model.Contig707.97,evm.model.Contig77.68,evm.model.Contig930.37.1,Novel03083
GO:0016708	oxidoreductase activity, acting on paired donors, with incorporation or reduction of molecular oxygen, NAD(P)H as one donor, and incorporation of two atoms of oxygen into one donor	molecular_function	0.0058443	0.62986	2	997	4	30417	2	Novel03130,evm.model.Contig679.105	0
GO:0016616	oxidoreductase activity, acting on the CH-OH group of donors, NAD or NADP as acceptor	molecular_function	0.006755	0.6849	22	997	345	30417	6	evm.model.Contig128.25,Novel07961,evm.model.Contig6.792,evm.model.Contig204.102,evm.model.Contig847.121,evm.model.Contig211.102	16	evm.model.Contig201.221,evm.model.Contig1312.1,evm.model.Contig930.37.1,evm.model.Contig735.83,evm.model.Contig793.8,evm.model.Contig163.127,evm.model.Contig201.219,evm.model.Contig521.14,evm.model.Contig75.14,Novel08658,evm.model.Contig6.270,evm.model.Contig23.8,evm.model.Contig557.102,evm.model.Contig196.4,evm.model.Contig1075.4,evm.model.Contig242.200
GO:0001726	ruffle	cellular_component	0.0067883	0.6849	2	997	5	30417	1	evm.model.Contig618.38	1	evm.model.Contig201.221
GO:0031252	cell leading edge	cellular_component	0.0067883	0.6849	2	997	5	30417	1	evm.model.Contig618.38	1	evm.model.Contig201.221
GO:0004506	squalene monooxygenase activity	molecular_function	0.0077585	0.76647	3	997	12	30417	1	evm.model.Contig685.56	2	evm.model.Contig6.270,evm.model.Contig344.199
GO:0006595	polyamine metabolic process	biological_process	0.0082905	0.78627	3	997	12	30417	0		3	evm.model.Contig466.67,evm.model.Contig783.20,evm.model.Contig8.223
GO:0006596	polyamine biosynthetic process	biological_process	0.0082905	0.78627	3	997	12	30417	0		3	evm.model.Contig466.67,evm.model.Contig8.223,evm.model.Contig783.20
GO:0044710	single-organism metabolic process	biological_process	0.0091549	0.83752	224	997	5559	30417	93	evm.model.Contig585.25,evm.model.Contig987.38,evm.model.Contig246.12,evm.model.Contig2021.16,Novel02726,evm.model.Contig1205.22,evm.model.Contig501.13,evm.model.Contig86.16,evm.model.Contig1874.19,evm.model.Contig22.88.4,evm.model.Contig1050.44,evm.model.Contig834.35,evm.model.Contig190.88,evm.model.Contig113.188,Novel07663,evm.model.Contig298.26,Novel01259,evm.model.Contig6.218,Novel00281,evm.mo…	131	evm.model.Contig360.11,evm.model.Contig170.4,evm.model.Contig113.223,evm.model.Contig1502.7,evm.model.Contig718.60,evm.model.Contig449.48,evm.model.Contig477.336,evm.model.Contig230.74,evm.model.Contig930.41,evm.model.Contig50.73,evm.model.Contig277.3,evm.model.Contig930.37.1,evm.model.Contig163.127,evm.model.Contig230.73,evm.model.Contig1484.18,evm.model.Contig242.327,evm.model.Contig301.30,evm.…
GO:0006865	amino acid transport	biological_process	0.0091841	0.83752	7	997	62	30417	3	evm.model.Contig116.40,evm.model.Contig360.68,evm.model.Contig695.29	4	evm.model.Contig109.40,evm.model.Contig349.78,evm.model.Contig783.20,evm.model.Contig2070.50
GO:1902533	positive regulation of intracellular signal transduction	biological_process	0.0099264	0.88813	6	997	54	30417	3	evm.model.Contig255.55,evm.model.Contig69.18,evm.model.Contig873.28	3	evm.model.Contig477.77,evm.model.Contig1312.1,evm.model.Contig277.3
GO:0071705	nitrogen compound transport	biological_process	0.010987	0.90644	16	997	246	30417	6	evm.model.Contig360.68,evm.model.Contig501.65,evm.model.Contig116.40,evm.model.Contig92.275,evm.model.Contig773.38,evm.model.Contig695.29	10	evm.model.Contig349.78,evm.model.Contig258.129,evm.model.Contig413.62,evm.model.Contig90.48,evm.model.Contig109.40,evm.model.Contig2070.50,evm.model.Contig429.125,evm.model.Contig783.20,evm.model.Contig562.82,Novel03343
GO:0071804	cellular potassium ion transport	biological_process	0.011594	0.90644	5	997	37	30417	2	evm.model.Contig733.12,evm.model.Contig733.11	3	evm.model.Contig205.55,evm.model.Contig195.206,evm.model.Contig873.33
GO:0071805	potassium ion transmembrane transport	biological_process	0.011594	0.90644	5	997	37	30417	2	evm.model.Contig733.12,evm.model.Contig733.11	3	evm.model.Contig195.206,evm.model.Contig873.33,evm.model.Contig205.55
GO:0097164	ammonium ion metabolic process	biological_process	0.011607	0.90644	3	997	14	30417	0		3	evm.model.Contig466.67,evm.model.Contig783.20,evm.model.Contig8.223
GO:0005912	adherens junction	cellular_component	0.011851	0.90644	2	997	6	30417	1	evm.model.Contig618.38	1	evm.model.Contig201.221
GO:0005924	cell-substrate adherens junction	cellular_component	0.011851	0.90644	2	997	6	30417	1	evm.model.Contig618.38	1	evm.model.Contig201.221
GO:0005925	focal adhesion	cellular_component	0.011851	0.90644	2	997	6	30417	1	evm.model.Contig618.38	1	evm.model.Contig201.221
GO:0030055	cell-substrate junction	cellular_component	0.011851	0.90644	2	997	6	30417	1	evm.model.Contig618.38	1	evm.model.Contig201.221
GO:0070161	anchoring junction	cellular_component	0.011851	0.90644	2	997	6	30417	1	evm.model.Contig618.38	1	evm.model.Contig201.221
GO:0071949	FAD binding	molecular_function	0.012218	0.90843	10	997	117	30417	5	evm.model.Contig685.56,evm.model.Contig2070.35,evm.model.Contig211.102,evm.model.Contig597.22.1,evm.model.Contig987.38	5	evm.model.Contig344.199,evm.model.Contig521.14,evm.model.Contig718.60,evm.model.Contig6.270,evm.model.Contig126.444
GO:0044425	membrane part	cellular_component	0.012712	0.90843	150	997	3667	30417	61	evm.model.Contig11.197_evm.model.Contig11.198,evm.model.Contig1869.1,evm.model.Contig625.5,evm.model.Contig418.46,Novel08275,evm.model.Contig255.55,Novel04232,evm.model.Contig336.12,evm.model.Contig448.93,evm.model.Contig452.269,evm.model.Contig242.171,evm.model.Contig163.6,Novel04983,evm.model.Contig778.5,evm.model.Contig87.438,evm.model.Contig1699.16,evm.model.Contig257.49,evm.model.Contig310.1…	89	evm.model.Contig300.109.3,evm.model.Contig554.372,evm.model.Contig862.21,evm.model.Contig466.21,evm.model.Contig679.51,evm.model.Contig90.48,evm.model.Contig413.127,evm.model.Contig85.52,evm.model.Contig1044.20,evm.model.Contig92.271,evm.model.Contig6.270,evm.model.Contig177.2,evm.model.Contig53.29,evm.model.Contig388.1,evm.model.Contig2117.48,evm.model.Contig554.168,evm.model.Contig201.170,evm.m…
GO:0016052	carbohydrate catabolic process	biological_process	0.012718	0.90843	9	997	104	30417	0		9	Novel07356,evm.model.Contig197.47,evm.model.Contig87.651,evm.model.Contig194.83,evm.model.Contig113.223,evm.model.Contig781.73,evm.model.Contig258.129,evm.model.Contig554.168,evm.model.Contig452.51
GO:0004879	RNA polymerase II transcription factor activity, ligand-activated sequence-specific DNA binding	molecular_function	0.013218	0.90843	3	997	16	30417	1	evm.model.Contig1.9	2	evm.model.Contig781.73,evm.model.Contig1.235
GO:0004882	androgen receptor activity	molecular_function	0.013218	0.90843	3	997	16	30417	1	evm.model.Contig1.9	2	evm.model.Contig781.73,evm.model.Contig1.235
GO:0030521	androgen receptor signaling pathway	biological_process	0.013218	0.90843	3	997	16	30417	1	evm.model.Contig1.9	2	evm.model.Contig781.73,evm.model.Contig1.235
GO:0098531	transcription factor activity, direct ligand regulated sequence-specific DNA binding	molecular_function	0.013218	0.90843	3	997	16	30417	1	evm.model.Contig1.9	2	evm.model.Contig781.73,evm.model.Contig1.235
GO:0016746	transferase activity, transferring acyl groups	molecular_function	0.014163	0.95531	32	997	620	30417	11	evm.model.Contig733.11,Novel04983,evm.model.Contig236.58,evm.model.Contig212.8,evm.model.Contig8.220,evm.model.Contig554.315,evm.model.Contig1542.28,evm.model.Contig1514.63,evm.model.Contig912.12,evm.model.Contig904.32,evm.model.Contig1080.9	21	evm.model.Contig718.72,evm.model.Contig803.45,evm.model.Contig1031.16,Novel09556,evm.model.Contig344.157,evm.model.Contig34.3,evm.model.Contig209.229,evm.model.Contig1915.5,evm.model.Contig479.129,evm.model.Contig244.60,evm.model.Contig292.119,evm.model.Contig69.33,evm.model.Contig428.12,evm.model.Contig157.16,evm.model.Contig2026.1,evm.model.Contig1499.6,evm.model.Contig82.13,evm.model.Contig889…
GO:0016559	peroxisome fission	biological_process	0.014303	0.95531	2	997	6	30417	0		2	evm.model.Contig60.256,evm.model.Contig693.53
GO:0003333	amino acid transmembrane transport	biological_process	0.015086	0.95893	6	997	53	30417	3	evm.model.Contig116.40,evm.model.Contig360.68,evm.model.Contig695.29	3	evm.model.Contig2070.50,evm.model.Contig109.40,evm.model.Contig349.78
GO:0016021	integral component of membrane	cellular_component	0.015453	0.95893	122	997	2931	30417	46	evm.model.Contig1980.28,evm.model.Contig1145.51,Novel04232,evm.model.Contig336.12,evm.model.Contig448.93,evm.model.Contig166.103,evm.model.Contig452.269,Novel04983,evm.model.Contig778.5,evm.model.Contig1850.7,evm.model.Contig87.438,evm.model.Contig1699.16,evm.model.Contig686.64,evm.model.Contig11.197_evm.model.Contig11.198,evm.model.Contig1869.1,evm.model.Contig171.63,evm.model.Contig584.51,evm.m…	76	evm.model.Contig2117.48,evm.model.Contig554.168,evm.model.Contig92.22,evm.model.Contig92.140.1,evm.model.Contig344.199,Novel03678,evm.model.Contig244.26,evm.model.Contig133.14,evm.model.Contig1336.21.1,evm.model.Contig209.282,evm.model.Contig343.117,evm.model.Contig163.197,evm.model.Contig201.46,evm.model.Contig429.125,evm.model.Contig562.101,evm.model.Contig349.130,Novel03343,evm.model.Contig300…
GO:0044272	sulfur compound biosynthetic process	biological_process	0.015579	0.95893	7	997	78	30417	4	evm.model.Contig1105.94,evm.model.Contig22.88.4,evm.model.Contig834.35,evm.model.Contig625.27	3	evm.model.Contig479.129,evm.model.Contig278.114,evm.model.Contig477.65
GO:0042651	thylakoid membrane	cellular_component	0.015744	0.95893	6	997	65	30417	2	evm.model.Contig344.365,evm.model.Contig466.86	4	evm.model.Contig77.68,evm.model.Contig292.136,evm.model.Contig388.27,evm.model.Contig292.137
GO:0030518	intracellular steroid hormone receptor signaling pathway	biological_process	0.016134	0.95893	3	997	17	30417	1	evm.model.Contig1.9	2	evm.model.Contig1.235,evm.model.Contig781.73
GO:0030522	intracellular receptor signaling pathway	biological_process	0.016134	0.95893	3	997	17	30417	1	evm.model.Contig1.9	2	evm.model.Contig781.73,evm.model.Contig1.235
GO:0001522	pseudouridine synthesis	biological_process	0.016755	0.95893	6	997	57	30417	2	evm.model.Contig69.174,evm.model.Contig274.5	4	Novel03150,evm.model.Contig190.78,evm.model.Contig336.16,evm.model.Contig87.622.1
GO:0003880	protein C-terminal carboxyl O-methyltransferase activity	molecular_function	0.016784	0.95893	2	997	6	30417	1	evm.model.Contig452.269	1	evm.model.Contig1044.20
GO:0004671	protein C-terminal S-isoprenylcysteine carboxyl O-methyltransferase activity	molecular_function	0.016784	0.95893	2	997	6	30417	1	evm.model.Contig452.269	1	evm.model.Contig1044.20
GO:0006481	C-terminal protein methylation	biological_process	0.016784	0.95893	2	997	6	30417	1	evm.model.Contig452.269	1	evm.model.Contig1044.20
GO:0018410	C-terminal protein amino acid modification	biological_process	0.016784	0.95893	2	997	6	30417	1	evm.model.Contig452.269	1	evm.model.Contig1044.20
GO:0043687	post-translational protein modification	biological_process	0.016784	0.95893	2	997	6	30417	1	evm.model.Contig452.269	1	evm.model.Contig1044.20
GO:0031224	intrinsic component of membrane	cellular_component	0.017671	0.97678	123	997	2974	30417	47	evm.model.Contig686.64,evm.model.Contig11.197_evm.model.Contig11.198,evm.model.Contig1869.1,evm.model.Contig625.5,evm.model.Contig584.51,evm.model.Contig171.63,evm.model.Contig418.46,Novel08275,evm.model.Contig255.55,evm.model.Contig1980.28,evm.model.Contig336.12,Novel04232,evm.model.Contig1145.51,evm.model.Contig166.103,evm.model.Contig448.93,evm.model.Contig452.269,Novel04983,evm.model.Contig77…	76	evm.model.Contig554.372,evm.model.Contig300.109.3,evm.model.Contig90.48,evm.model.Contig679.51,evm.model.Contig682.81,evm.model.Contig6.393,evm.model.Contig466.21,evm.model.Contig862.21,evm.model.Contig205.99,evm.model.Contig85.52,evm.model.Contig413.127,evm.model.Contig521.103.2,evm.model.Contig1044.20,evm.model.Contig230.74,evm.model.Contig92.386,evm.model.Contig1075.17,evm.model.Contig92.271,e…
GO:0098656	anion transmembrane transport	biological_process	0.018055	0.97678	6	997	55	30417	3	evm.model.Contig695.29,evm.model.Contig360.68,evm.model.Contig116.40	3	evm.model.Contig349.78,evm.model.Contig109.40,evm.model.Contig2070.50
GO:1903825	organic acid transmembrane transport	biological_process	0.018055	0.97678	6	997	55	30417	3	evm.model.Contig116.40,evm.model.Contig360.68,evm.model.Contig695.29	3	evm.model.Contig109.40,evm.model.Contig349.78,evm.model.Contig2070.50
GO:0000786	nucleosome	cellular_component	0.018539	0.97678	5	997	45	30417	2	evm.model.Contig126.279,evm.model.Contig834.23	3	evm.model.Contig124.92,evm.model.Contig1224.6,Novel06484
GO:0032993	protein-DNA complex	cellular_component	0.018539	0.97678	5	997	45	30417	2	evm.model.Contig126.279,evm.model.Contig834.23	3	evm.model.Contig124.92,Novel06484,evm.model.Contig1224.6
GO:0072527	pyrimidine-containing compound metabolic process	biological_process	0.018552	0.97678	7	997	81	30417	5	evm.model.Contig22.88.4,Novel00281,evm.model.Contig834.35,evm.model.Contig625.27,evm.model.Contig517.197	2	evm.model.Contig278.114,evm.model.Contig506.128
GO:0022857	transmembrane transporter activity	molecular_function	0.018885	0.97678	72	997	1640	30417	28	evm.model.Contig242.171,Novel04983,evm.model.Contig113.188,evm.model.Contig733.12,evm.model.Contig87.438,evm.model.Contig1145.51,evm.model.Contig162.33,evm.model.Contig78.70,evm.model.Contig584.51,evm.model.Contig418.46,evm.model.Contig1869.1,evm.model.Contig175.266,evm.model.Contig31.115,evm.model.Contig733.11,evm.model.Contig274.5,evm.model.Contig360.68,evm.model.Contig236.94,Novel05768,evm.mod…	44	evm.model.Contig201.46,evm.model.Contig163.197,evm.model.Contig562.101,evm.model.Contig166.13,Novel08272,evm.model.Contig6.872,evm.model.Contig195.206,evm.model.Contig413.62,evm.model.Contig554.168,evm.model.Contig92.22,evm.model.Contig92.179,Novel03678,evm.model.Contig205.55,evm.model.Contig209.282,evm.model.Contig277.94,evm.model.Contig1725.20,evm.model.Contig92.386,evm.model.Contig61.105,evm.m…
GO:0004930	G-protein coupled receptor activity	molecular_function	0.018999	0.97678	6	997	60	30417	2	evm.model.Contig336.12,evm.model.Contig205.57	4	evm.model.Contig43.29,evm.model.Contig521.103.2,evm.model.Contig477.12,evm.model.Contig2117.48
GO:0008725	DNA-3-methyladenine glycosylase activity	molecular_function	0.019157	0.97678	2	997	7	30417	2	evm.model.Contig206.26,evm.model.Contig206.25	0
GO:0043733	DNA-3-methylbase glycosylase activity	molecular_function	0.019157	0.97678	2	997	7	30417	2	evm.model.Contig206.26,evm.model.Contig206.25	0
GO:0008519	ammonium transmembrane transporter activity	molecular_function	0.020319	1	3	997	18	30417	2	evm.model.Contig501.65,evm.model.Contig92.275	1	evm.model.Contig413.62
GO:0015696	ammonium transport	biological_process	0.020319	1	3	997	18	30417	2	evm.model.Contig501.65,evm.model.Contig92.275	1	evm.model.Contig413.62
GO:0005747	mitochondrial respiratory chain complex I	cellular_component	0.02119	1	4	997	32	30417	1	evm.model.Contig2070.67	3	evm.model.Contig930.37.1,evm.model.Contig707.97,Novel03083
GO:0030964	NADH dehydrogenase complex	cellular_component	0.02119	1	4	997	32	30417	1	evm.model.Contig2070.67	3	evm.model.Contig707.97,Novel03083,evm.model.Contig930.37.1
GO:0045271	respiratory chain complex I	cellular_component	0.02119	1	4	997	32	30417	1	evm.model.Contig2070.67	3	evm.model.Contig930.37.1,evm.model.Contig707.97,Novel03083
GO:0048038	quinone binding	molecular_function	0.021277	1	3	997	18	30417	2	evm.model.Contig1050.44,evm.model.Contig70.96	1	evm.model.Contig592.94
GO:0000981	RNA polymerase II transcription factor activity, sequence-specific DNA binding	molecular_function	0.021714	1	3	997	19	30417	1	evm.model.Contig1.9	2	evm.model.Contig781.73,evm.model.Contig1.235
GO:0004363	glutathione synthase activity	molecular_function	0.022049	1	2	997	6	30417	1	evm.model.Contig1105.94	1	evm.model.Contig477.65
GO:0016641	oxidoreductase activity, acting on the CH-NH2 group of donors, oxygen as acceptor	molecular_function	0.022149	1	3	997	17	30417	2	Novel09905,evm.model.Contig1050.44	1	evm.model.Contig592.94
GO:0006813	potassium ion transport	biological_process	0.023224	1	14	997	211	30417	7	evm.model.Contig595.6,evm.model.Contig554.402,Novel04232,Novel04983,evm.model.Contig733.12,evm.model.Contig87.438,evm.model.Contig733.11	7	evm.model.Contig258.129,evm.model.Contig873.33,evm.model.Contig793.8,evm.model.Contig6.270,evm.model.Contig205.55,evm.model.Contig195.206,evm.model.Contig521.14
GO:0009251	glucan catabolic process	biological_process	0.023431	1	2	997	6	30417	0		2	evm.model.Contig258.129,evm.model.Contig554.168
GO:0030245	cellulose catabolic process	biological_process	0.023431	1	2	997	6	30417	0		2	evm.model.Contig258.129,evm.model.Contig554.168
GO:0044247	cellular polysaccharide catabolic process	biological_process	0.023431	1	2	997	6	30417	0		2	evm.model.Contig554.168,evm.model.Contig258.129
GO:0051275	beta-glucan catabolic process	biological_process	0.023431	1	2	997	6	30417	0		2	evm.model.Contig554.168,evm.model.Contig258.129
GO:0006090	pyruvate metabolic process	biological_process	0.023714	1	6	997	62	30417	0		6	evm.model.Contig113.223,evm.model.Contig781.73,evm.model.Contig452.51,evm.model.Contig170.4,Novel07356,evm.model.Contig197.47
GO:0050840	extracellular matrix binding	molecular_function	0.023794	1	5	997	47	30417	2	Novel08271,evm.model.Contig236.58	3	evm.model.Contig763.22,evm.model.Contig196.136,evm.model.Contig902.4.1
GO:0006353	DNA-templated transcription, termination	biological_process	0.023876	1	3	997	18	30417	0		3	evm.model.Contig87.651,evm.model.Contig236.99,evm.model.Contig1626.4
GO:0009967	positive regulation of signal transduction	biological_process	0.024474	1	6	997	65	30417	3	evm.model.Contig873.28,evm.model.Contig69.18,evm.model.Contig255.55	3	evm.model.Contig1312.1,evm.model.Contig477.77,evm.model.Contig277.3
GO:0010647	positive regulation of cell communication	biological_process	0.024474	1	6	997	65	30417	3	evm.model.Contig69.18,evm.model.Contig255.55,evm.model.Contig873.28	3	evm.model.Contig477.77,evm.model.Contig1312.1,evm.model.Contig277.3
GO:0023056	positive regulation of signaling	biological_process	0.024474	1	6	997	65	30417	3	evm.model.Contig873.28,evm.model.Contig69.18,evm.model.Contig255.55	3	evm.model.Contig1312.1,evm.model.Contig477.77,evm.model.Contig277.3
GO:0000272	polysaccharide catabolic process	biological_process	0.025949	1	4	997	31	30417	0		4	evm.model.Contig194.83,evm.model.Contig87.651,evm.model.Contig258.129,evm.model.Contig554.168
GO:0005890	sodium:potassium-exchanging ATPase complex	cellular_component	0.027397	1	1	997	1	30417	1	Novel04232	0
GO:0090533	cation-transporting ATPase complex	cellular_component	0.027397	1	1	997	1	30417	1	Novel04232	0
GO:0044815	DNA packaging complex	cellular_component	0.028965	1	5	997	50	30417	2	evm.model.Contig834.23,evm.model.Contig126.279	3	Novel06484,evm.model.Contig1224.6,evm.model.Contig124.92
GO:0072528	pyrimidine-containing compound biosynthetic process	biological_process	0.029831	1	6	997	70	30417	4	evm.model.Contig625.27,evm.model.Contig517.197,evm.model.Contig22.88.4,evm.model.Contig834.35	2	evm.model.Contig278.114,evm.model.Contig506.128
GO:0043900	regulation of multi-organism process	biological_process	0.029995	1	5	997	53	30417	3	evm.model.Contig444.8,evm.model.Contig1231.9,evm.model.Contig1433.13	2	Novel01769,Novel04328
GO:0006772	thiamine metabolic process	biological_process	0.030091	1	3	997	20	30417	2	evm.model.Contig834.35,evm.model.Contig22.88.4	1	evm.model.Contig278.114
GO:0009228	thiamine biosynthetic process	biological_process	0.030091	1	3	997	20	30417	2	evm.model.Contig22.88.4,evm.model.Contig834.35	1	evm.model.Contig278.114
GO:0042723	thiamine-containing compound metabolic process	biological_process	0.030091	1	3	997	20	30417	2	evm.model.Contig834.35,evm.model.Contig22.88.4	1	evm.model.Contig278.114
GO:0042724	thiamine-containing compound biosynthetic process	biological_process	0.030091	1	3	997	20	30417	2	evm.model.Contig834.35,evm.model.Contig22.88.4	1	evm.model.Contig278.114
GO:0030170	pyridoxal phosphate binding	molecular_function	0.030776	1	9	997	118	30417	4	evm.model.Contig1.9,evm.model.Contig77.74,Novel06279,evm.model.Contig77.72	5	evm.model.Contig421.17,evm.model.Contig177.3,evm.model.Contig124.97,evm.model.Contig209.232,evm.model.Contig523.117
GO:0030151	molybdenum ion binding	molecular_function	0.03148	1	3	997	20	30417	1	Novel06279	2	evm.model.Contig1544.24,evm.model.Contig248.4
GO:0006597	spermine biosynthetic process	biological_process	0.031904	1	2	997	8	30417	0		2	evm.model.Contig8.223,evm.model.Contig783.20
GO:0008215	spermine metabolic process	biological_process	0.031904	1	2	997	8	30417	0		2	evm.model.Contig8.223,evm.model.Contig783.20
GO:0004371	glycerone kinase activity	molecular_function	0.032337	1	2	997	8	30417	0		2	evm.model.Contig2026.1,evm.model.Contig244.60
GO:0000160	phosphorelay signal transduction system	biological_process	0.032826	1	8	997	111	30417	4	evm.model.Contig336.12,evm.model.Contig452.241,evm.model.Contig397.61,evm.model.Contig644.226	4	evm.model.Contig477.215,evm.model.Contig236.99,evm.model.Contig122.99,evm.model.Contig6.608
GO:0006721	terpenoid metabolic process	biological_process	0.032886	1	8	997	100	30417	4	evm.model.Contig206.24,evm.model.Contig685.56,evm.model.Contig2070.35,evm.model.Contig987.38	4	evm.model.Contig484.67,evm.model.Contig6.270,evm.model.Contig126.444,evm.model.Contig521.14
GO:0016114	terpenoid biosynthetic process	biological_process	0.032886	1	8	997	100	30417	4	evm.model.Contig206.24,evm.model.Contig685.56,evm.model.Contig2070.35,evm.model.Contig987.38	4	evm.model.Contig484.67,evm.model.Contig6.270,evm.model.Contig126.444,evm.model.Contig521.14
GO:0038023	signaling receptor activity	molecular_function	0.032891	1	17	997	344	30417	5	evm.model.Contig87.738,evm.model.Contig205.57,evm.model.Contig336.12,evm.model.Contig1.9,evm.model.Contig495.276	12	evm.model.Contig521.103.2,evm.model.Contig195.136,evm.model.Contig6.608,evm.model.Contig448.100,evm.model.Contig781.73,evm.model.Contig69.151,evm.model.Contig2117.48,evm.model.Contig1.235,evm.model.Contig122.99,evm.model.Contig43.29,evm.model.Contig477.12,evm.model.Contig236.99
GO:0043903	regulation of symbiosis, encompassing mutualism through parasitism	biological_process	0.033418	1	3	997	20	30417	1	evm.model.Contig1433.13	2	Novel04328,Novel01769
GO:2001070	starch binding	molecular_function	0.034477	1	3	997	20	30417	1	evm.model.Contig260.143.1	2	evm.model.Contig718.84,evm.model.Contig196.64
GO:0033218	amide binding	molecular_function	0.034603	1	3	997	24	30417	1	evm.model.Contig495.423	2	evm.model.Contig87.571,evm.model.Contig201.56
GO:0016298	lipase activity	molecular_function	0.03493	1	4	997	34	30417	2	evm.model.Contig87.185,evm.model.Contig126.256	2	evm.model.Contig2026.1,evm.model.Contig244.60
GO:0016747	transferase activity, transferring acyl groups other than amino-acyl groups	molecular_function	0.035251	1	25	997	503	30417	8	Novel04983,evm.model.Contig733.11,evm.model.Contig8.220,evm.model.Contig554.315,evm.model.Contig1080.9,evm.model.Contig1514.63,evm.model.Contig912.12,evm.model.Contig236.58	17	Novel09556,evm.model.Contig344.157,evm.model.Contig34.3,evm.model.Contig209.229,evm.model.Contig718.72,evm.model.Contig2026.1,evm.model.Contig1499.6,evm.model.Contig1031.16,evm.model.Contig292.119,evm.model.Contig520.34,evm.model.Contig889.27,evm.model.Contig889.26,evm.model.Contig428.12,evm.model.Contig157.16,evm.model.Contig1915.5,evm.model.Contig479.129,evm.model.Contig244.60
GO:0006848	pyruvate transport	biological_process	0.035347	1	2	997	12	30417	1	evm.model.Contig103.68	1	evm.model.Contig205.99
GO:0006850	mitochondrial pyruvate transport	biological_process	0.035347	1	2	997	12	30417	1	evm.model.Contig103.68	1	evm.model.Contig205.99
GO:0004620	phospholipase activity	molecular_function	0.035816	1	3	997	20	30417	1	evm.model.Contig87.185	2	evm.model.Contig2026.1,evm.model.Contig244.60
GO:0005575	cellular_component	cellular_component	0.035843	1	426	997	11889	30417	180	evm.model.Contig230.201,Novel02985,evm.model.Contig1438.27,evm.model.Contig11.199,evm.model.Contig45.48,evm.model.Contig716.66,Novel04241,evm.model.Contig1286.8,evm.model.Contig196.133,Novel06750,evm.model.Contig733.11,evm.model.Contig457.12,Novel05768,evm.model.Contig879.18,evm.model.Contig685.56,evm.model.Contig554.315,evm.model.Contig116.40,evm.model.Contig228.3,evm.model.Contig1231.9,evm.mode…	246	evm.model.Contig37.82,evm.model.Contig87.277,evm.model.Contig1065.27,evm.model.Contig899.5,evm.model.Contig201.56,evm.model.Contig2026.1,evm.model.Contig1187.1,evm.model.Contig260.152,evm.model.Contig1224.6,evm.model.Contig349.78,evm.model.Contig1544.13,evm.model.Contig1125.73,evm.model.Contig2070.71,evm.model.Contig1.90,evm.model.Contig426.32,evm.model.Contig763.22,evm.model.Contig1059.7,evm.mod…
GO:0032787	monocarboxylic acid metabolic process	biological_process	0.036001	1	19	997	343	30417	4	evm.model.Contig236.58,evm.model.Contig847.121,evm.model.Contig211.102,evm.model.Contig196.133	15	evm.model.Contig520.29,evm.model.Contig452.51,evm.model.Contig662.21,evm.model.Contig213.72,evm.model.Contig781.73,evm.model.Contig6.400,evm.model.Contig50.63,Novel01443,evm.model.Contig170.4,Novel07356,evm.model.Contig197.47,evm.model.Contig521.14,evm.model.Contig113.223,evm.model.Contig1031.16,evm.model.Contig449.48
GO:0008483	transaminase activity	molecular_function	0.037152	1	3	997	20	30417	1	evm.model.Contig1.9	2	evm.model.Contig523.117,evm.model.Contig177.3
GO:0016769	transferase activity, transferring nitrogenous groups	molecular_function	0.037152	1	3	997	20	30417	1	evm.model.Contig1.9	2	evm.model.Contig523.117,evm.model.Contig177.3
GO:0031490	chromatin DNA binding	molecular_function	0.039207	1	1	997	1	30417	0		1	evm.model.Contig1178.55
GO:0031492	nucleosomal DNA binding	molecular_function	0.039207	1	1	997	1	30417	0		1	evm.model.Contig1178.55
GO:0004872	receptor activity	molecular_function	0.039296	1	18	997	371	30417	6	Novel04956,evm.model.Contig205.57,evm.model.Contig336.12,evm.model.Contig87.738,evm.model.Contig1.9,evm.model.Contig495.276	12	evm.model.Contig1.235,evm.model.Contig2117.48,evm.model.Contig122.99,evm.model.Contig195.136,evm.model.Contig6.608,evm.model.Contig521.103.2,evm.model.Contig69.151,evm.model.Contig781.73,evm.model.Contig448.100,evm.model.Contig236.99,evm.model.Contig477.12,evm.model.Contig43.29
GO:0006750	glutathione biosynthetic process	biological_process	0.039453	1	2	997	8	30417	1	evm.model.Contig1105.94	1	evm.model.Contig477.65
GO:0019184	nonribosomal peptide biosynthetic process	biological_process	0.039453	1	2	997	8	30417	1	evm.model.Contig1105.94	1	evm.model.Contig477.65
GO:0015171	amino acid transmembrane transporter activity	molecular_function	0.039734	1	4	997	34	30417	2	evm.model.Contig116.40,evm.model.Contig360.68	2	evm.model.Contig783.20,evm.model.Contig349.78
GO:1902531	regulation of intracellular signal transduction	biological_process	0.040874	1	6	997	73	30417	3	evm.model.Contig255.55,evm.model.Contig69.18,evm.model.Contig873.28	3	evm.model.Contig1312.1,evm.model.Contig477.77,evm.model.Contig277.3
GO:0004014	adenosylmethionine decarboxylase activity	molecular_function	0.041316	1	2	997	9	30417	0		2	evm.model.Contig783.20,evm.model.Contig8.223
GO:0008216	spermidine metabolic process	biological_process	0.041316	1	2	997	9	30417	0		2	evm.model.Contig8.223,evm.model.Contig783.20
GO:0008295	spermidine biosynthetic process	biological_process	0.041316	1	2	997	9	30417	0		2	evm.model.Contig783.20,evm.model.Contig8.223
GO:0008810	cellulase activity	molecular_function	0.041505	1	2	997	8	30417	0		2	evm.model.Contig554.168,evm.model.Contig258.129
GO:0001525	angiogenesis	biological_process	0.041615	1	2	997	10	30417	1	evm.model.Contig873.28	1	evm.model.Contig477.77
GO:0001568	blood vessel development	biological_process	0.041615	1	2	997	10	30417	1	evm.model.Contig873.28	1	evm.model.Contig477.77
GO:0001944	vasculature development	biological_process	0.041615	1	2	997	10	30417	1	evm.model.Contig873.28	1	evm.model.Contig477.77
GO:0045765	regulation of angiogenesis	biological_process	0.041615	1	2	997	10	30417	1	evm.model.Contig873.28	1	evm.model.Contig477.77
GO:0045766	positive regulation of angiogenesis	biological_process	0.041615	1	2	997	10	30417	1	evm.model.Contig873.28	1	evm.model.Contig477.77
GO:0048514	blood vessel morphogenesis	biological_process	0.041615	1	2	997	10	30417	1	evm.model.Contig873.28	1	evm.model.Contig477.77
GO:0072358	cardiovascular system development	biological_process	0.041615	1	2	997	10	30417	1	evm.model.Contig873.28	1	evm.model.Contig477.77
GO:0072359	circulatory system development	biological_process	0.041615	1	2	997	10	30417	1	evm.model.Contig873.28	1	evm.model.Contig477.77
GO:1901342	regulation of vasculature development	biological_process	0.041615	1	2	997	10	30417	1	evm.model.Contig873.28	1	evm.model.Contig477.77
GO:1904018	positive regulation of vasculature development	biological_process	0.041615	1	2	997	10	30417	1	evm.model.Contig873.28	1	evm.model.Contig477.77
GO:0003905	alkylbase DNA N-glycosylase activity	molecular_function	0.041732	1	2	997	12	30417	2	evm.model.Contig206.26,evm.model.Contig206.25	0
GO:0009240	isopentenyl diphosphate biosynthetic process	biological_process	0.041737	1	1	997	1	30417	0		1	evm.model.Contig170.4
GO:0016726	oxidoreductase activity, acting on CH or CH2 groups, NAD or NADP as acceptor	molecular_function	0.041737	1	1	997	1	30417	0		1	evm.model.Contig170.4
GO:0019288	isopentenyl diphosphate biosynthetic process, methylerythritol 4-phosphate pathway	biological_process	0.041737	1	1	997	1	30417	0		1	evm.model.Contig170.4
GO:0046490	isopentenyl diphosphate metabolic process	biological_process	0.041737	1	1	997	1	30417	0		1	evm.model.Contig170.4
GO:0050992	dimethylallyl diphosphate biosynthetic process	biological_process	0.041737	1	1	997	1	30417	0		1	evm.model.Contig170.4
GO:0050993	dimethylallyl diphosphate metabolic process	biological_process	0.041737	1	1	997	1	30417	0		1	evm.model.Contig170.4
GO:0051745	4-hydroxy-3-methylbut-2-en-1-yl diphosphate reductase activity	molecular_function	0.041737	1	1	997	1	30417	0		1	evm.model.Contig170.4
GO:0030472	mitotic spindle organization in nucleus	biological_process	0.041949	1	1	997	1	30417	1	evm.model.Contig429.99	0
GO:0003842	1-pyrroline-5-carboxylate dehydrogenase activity	molecular_function	0.042111	1	1	997	1	30417	0		1	evm.model.Contig308.35
GO:0008131	primary amine oxidase activity	molecular_function	0.042456	1	2	997	9	30417	1	evm.model.Contig1050.44	1	evm.model.Contig592.94
GO:0006334	nucleosome assembly	biological_process	0.045401	1	3	997	24	30417	2	evm.model.Contig126.279,evm.model.Contig834.23	1	evm.model.Contig124.92
GO:0031497	chromatin assembly	biological_process	0.045401	1	3	997	24	30417	2	evm.model.Contig126.279,evm.model.Contig834.23	1	evm.model.Contig124.92
GO:0034728	nucleosome organization	biological_process	0.045401	1	3	997	24	30417	2	evm.model.Contig834.23,evm.model.Contig126.279	1	evm.model.Contig124.92
GO:0009654	photosystem II oxygen evolving complex	cellular_component	0.047858	1	4	997	42	30417	2	evm.model.Contig466.86,evm.model.Contig344.365	2	evm.model.Contig77.68,evm.model.Contig388.27
GO:0009308	amine metabolic process	biological_process	0.049944	1	9	997	133	30417	3	evm.model.Contig834.35,evm.model.Contig1050.44,evm.model.Contig217.100	6	evm.model.Contig783.20,evm.model.Contig8.223,evm.model.Contig466.67,evm.model.Contig449.48,evm.model.Contig592.94,evm.model.Contig360.11
GO:0052636	arabinosyltransferase activity	molecular_function	0.049955	1	1	997	2	30417	1	evm.model.Contig461.45	0
GO:0071766	Actinobacterium-type cell wall biogenesis	biological_process	0.049955	1	1	997	2	30417	1	evm.model.Contig461.45	0
GO:0007249	I-kappaB kinase/NF-kappaB signaling	biological_process	0.05011	1	2	997	11	30417	1	evm.model.Contig873.28	1	evm.model.Contig477.77
GO:0043122	regulation of I-kappaB kinase/NF-kappaB signaling	biological_process	0.05011	1	2	997	11	30417	1	evm.model.Contig873.28	1	evm.model.Contig477.77
GO:0043123	positive regulation of I-kappaB kinase/NF-kappaB signaling	biological_process	0.05011	1	2	997	11	30417	1	evm.model.Contig873.28	1	evm.model.Contig477.77
GO:0006071	glycerol metabolic process	biological_process	0.050287	1	2	997	10	30417	0		2	evm.model.Contig244.60,evm.model.Contig2026.1
GO:0016790	thiolester hydrolase activity	molecular_function	0.051955	1	2	997	11	30417	1	evm.model.Contig196.133	1	evm.model.Contig213.72
GO:0016703	oxidoreductase activity, acting on single donors with incorporation of molecular oxygen, incorporation of one atom of oxygen (internal monooxygenases or internal mixed function oxidases)	molecular_function	0.052141	1	3	997	24	30417	0		3	evm.model.Contig278.114,evm.model.Contig854.19,evm.model.Contig278.21
GO:0004332	fructose-bisphosphate aldolase activity	molecular_function	0.052494	1	2	997	10	30417	0		2	evm.model.Contig197.47,evm.model.Contig452.51
GO:0030054	cell junction	cellular_component	0.053164	1	3	997	25	30417	1	evm.model.Contig618.38	2	evm.model.Contig201.221,Novel08420
GO:0002682	regulation of immune system process	biological_process	0.053868	1	6	997	79	30417	4	evm.model.Contig444.8,evm.model.Contig1231.9,evm.model.Contig69.18,evm.model.Contig255.55	2	Novel05678,evm.model.Contig1312.1
GO:0006839	mitochondrial transport	biological_process	0.054444	1	4	997	46	30417	2	evm.model.Contig103.68,evm.model.Contig50.4	2	Novel02940,evm.model.Contig205.99
GO:0044275	cellular carbohydrate catabolic process	biological_process	0.057016	1	2	997	11	30417	0		2	evm.model.Contig554.168,evm.model.Contig258.129
GO:0016829	lyase activity	molecular_function	0.057245	1	26	997	534	30417	10	evm.model.Contig59.5,evm.model.Contig887.14,evm.model.Contig30.21,evm.model.Contig190.88,evm.model.Contig834.35,evm.model.Contig589.297,evm.model.Contig1237.27,evm.model.Contig1438.27,evm.model.Contig206.24,evm.model.Contig166.60	16	evm.model.Contig523.117,evm.model.Contig209.232,evm.model.Contig2117.48,evm.model.Contig520.34,evm.model.Contig8.223,evm.model.Contig873.33,evm.model.Contig452.51,evm.model.Contig1348.4,Novel07356,evm.model.Contig197.47,evm.model.Contig171.5,evm.model.Contig421.17,evm.model.Contig278.114,evm.model.Contig783.20,evm.model.Contig484.67,Novel01443
GO:0071941	nitrogen cycle metabolic process	biological_process	0.058643	1	3	997	26	30417	1	evm.model.Contig1390.76	2	evm.model.Contig1544.24,evm.model.Contig248.4
GO:0019400	alditol metabolic process	biological_process	0.058748	1	2	997	11	30417	0		2	evm.model.Contig244.60,evm.model.Contig2026.1
GO:0048584	positive regulation of response to stimulus	biological_process	0.060348	1	6	997	81	30417	3	evm.model.Contig873.28,evm.model.Contig69.18,evm.model.Contig255.55	3	evm.model.Contig277.3,evm.model.Contig1312.1,evm.model.Contig477.77
GO:0015718	monocarboxylic acid transport	biological_process	0.060637	1	3	997	31	30417	2	evm.model.Contig103.68,evm.model.Contig773.38	1	evm.model.Contig205.99
GO:0006333	chromatin assembly or disassembly	biological_process	0.06106	1	3	997	27	30417	2	evm.model.Contig126.279,evm.model.Contig834.23	1	evm.model.Contig124.92
GO:0042126	nitrate metabolic process	biological_process	0.062614	1	2	997	13	30417	0		2	evm.model.Contig1544.24,evm.model.Contig248.4
GO:0042128	nitrate assimilation	biological_process	0.062614	1	2	997	13	30417	0		2	evm.model.Contig1544.24,evm.model.Contig248.4
GO:0098803	respiratory chain complex	cellular_component	0.064184	1	4	997	45	30417	1	evm.model.Contig2070.67	3	Novel03083,evm.model.Contig707.97,evm.model.Contig930.37.1
GO:0010181	FMN binding	molecular_function	0.064215	1	4	997	44	30417	4	evm.model.Contig31.115,Novel09905,evm.model.Contig230.29.1,evm.model.Contig1874.19	0
GO:0003707	steroid hormone receptor activity	molecular_function	0.064265	1	3	997	28	30417	1	evm.model.Contig1.9	2	evm.model.Contig781.73,evm.model.Contig1.235
GO:0005496	steroid binding	molecular_function	0.064265	1	3	997	28	30417	1	evm.model.Contig1.9	2	evm.model.Contig1.235,evm.model.Contig781.73
GO:0019751	polyol metabolic process	biological_process	0.064643	1	3	997	28	30417	0		3	evm.model.Contig244.60,evm.model.Contig92.104,evm.model.Contig2026.1
GO:0005234	extracellular-glutamate-gated ion channel activity	molecular_function	0.064804	1	3	997	23	30417	1	evm.model.Contig87.738	2	evm.model.Contig195.136,evm.model.Contig448.100
GO:0000781	chromosome, telomeric region	cellular_component	0.064895	1	2	997	11	30417	1	evm.model.Contig409.49	1	evm.model.Contig173.5
GO:0045095	keratin filament	cellular_component	0.066765	1	2	997	12	30417	1	Novel06750	1	evm.model.Contig523.127
GO:0005886	plasma membrane	cellular_component	0.067335	1	21	997	453	30417	9	evm.model.Contig242.171,evm.model.Contig562.47,Novel09578,evm.model.Contig554.315,Novel04232,evm.model.Contig912.12,evm.model.Contig773.38,evm.model.Contig335.5,evm.model.Contig274.29	12	evm.model.Contig230.74,evm.model.Contig429.125,Novel02940,evm.model.Contig565.15,evm.model.Contig718.72,evm.model.Contig562.82,evm.model.Contig803.45,evm.model.Contig8.517,evm.model.Contig300.109.3,evm.model.Contig781.66,evm.model.Contig517.378,evm.model.Contig209.282
GO:0006096	glycolytic process	biological_process	0.067382	1	5	997	61	30417	0		5	evm.model.Contig781.73,evm.model.Contig113.223,evm.model.Contig452.51,evm.model.Contig197.47,Novel07356
GO:0006757	ATP generation from ADP	biological_process	0.067382	1	5	997	61	30417	0		5	evm.model.Contig452.51,evm.model.Contig113.223,evm.model.Contig781.73,Novel07356,evm.model.Contig197.47
GO:0009135	purine nucleoside diphosphate metabolic process	biological_process	0.067382	1	5	997	61	30417	0		5	evm.model.Contig452.51,evm.model.Contig781.73,evm.model.Contig113.223,Novel07356,evm.model.Contig197.47
GO:0009179	purine ribonucleoside diphosphate metabolic process	biological_process	0.067382	1	5	997	61	30417	0		5	evm.model.Contig452.51,evm.model.Contig781.73,evm.model.Contig113.223,evm.model.Contig197.47,Novel07356
GO:0009185	ribonucleoside diphosphate metabolic process	biological_process	0.067382	1	5	997	61	30417	0		5	evm.model.Contig452.51,evm.model.Contig781.73,evm.model.Contig113.223,evm.model.Contig197.47,Novel07356
GO:0046031	ADP metabolic process	biological_process	0.067382	1	5	997	61	30417	0		5	evm.model.Contig452.51,evm.model.Contig781.73,evm.model.Contig113.223,Novel07356,evm.model.Contig197.47
GO:0009219	pyrimidine deoxyribonucleotide metabolic process	biological_process	0.067534	1	2	997	13	30417	2	evm.model.Contig517.197,Novel00281	0
GO:0009394	2'-deoxyribonucleotide metabolic process	biological_process	0.067534	1	2	997	13	30417	2	Novel00281,evm.model.Contig517.197	0
GO:0019692	deoxyribose phosphate metabolic process	biological_process	0.067534	1	2	997	13	30417	2	evm.model.Contig517.197,Novel00281	0
GO:0016765	transferase activity, transferring alkyl or aryl (other than methyl) groups	molecular_function	0.069022	1	7	997	102	30417	2	evm.model.Contig834.35,evm.model.Contig589.94	5	evm.model.Contig449.48,evm.model.Contig1914.1,evm.model.Contig92.140.1,evm.model.Contig394.83,evm.model.Contig278.114
GO:0005975	carbohydrate metabolic process	biological_process	0.069219	1	53	997	1204	30417	18	evm.model.Contig50.123,evm.model.Contig124.142,evm.model.Contig6.713,evm.model.Contig154.71,evm.model.Contig369.48,evm.model.Contig589.163,evm.model.Contig226.21,evm.model.Contig124.141,evm.model.Contig589.127,evm.model.Contig70.96,evm.model.Contig1696.15,evm.model.Contig1.410,evm.model.Contig765.11,evm.model.Contig60.207,evm.model.Contig515.45,evm.model.Contig495.87,evm.model.Contig745.37,evm.mo…	35	evm.model.Contig479.57,evm.model.Contig1348.4,evm.model.Contig718.72,evm.model.Contig54.40,evm.model.Contig1739.6,evm.model.Contig1336.21.1,evm.model.Contig244.60,evm.model.Contig335.27,evm.model.Contig1336.16,evm.model.Contig258.129,evm.model.Contig1044.51,evm.model.Contig554.168,evm.model.Contig92.104,evm.model.Contig452.51,evm.model.Contig2026.1,evm.model.Contig87.651,evm.model.Contig49.300,ev…
GO:0045300	acyl-[acyl-carrier-protein] desaturase activity	molecular_function	0.06929	1	2	997	12	30417	0		2	evm.model.Contig662.21,evm.model.Contig50.63
GO:0050797	thymidylate synthase (FAD) activity	molecular_function	0.069981	1	1	997	2	30417	1	evm.model.Contig517.197	0
GO:0007610	behavior	biological_process	0.071416	1	4	997	46	30417	1	evm.model.Contig817.8	3	evm.model.Contig277.3,evm.model.Contig477.74,Novel03416
GO:0033647	host intracellular organelle	cellular_component	0.072997	1	12	997	220	30417	4	evm.model.Contig246.12,evm.model.Contig126.256,evm.model.Contig1231.9,evm.model.Contig1433.13	8	Novel08914,evm.model.Contig521.12,Novel04328,evm.model.Contig1108.28,evm.model.Contig8.346,Novel01155,evm.model.Contig349.64,evm.model.Contig230.73
GO:0033648	host intracellular membrane-bounded organelle	cellular_component	0.072997	1	12	997	220	30417	4	evm.model.Contig1231.9,evm.model.Contig126.256,evm.model.Contig246.12,evm.model.Contig1433.13	8	Novel08914,evm.model.Contig1108.28,Novel04328,evm.model.Contig521.12,evm.model.Contig349.64,Novel01155,evm.model.Contig8.346,evm.model.Contig230.73
GO:0007016	cytoskeletal anchoring at plasma membrane	biological_process	0.073923	1	2	997	13	30417	1	evm.model.Contig618.38	1	evm.model.Contig201.221
GO:0030915	Smc5-Smc6 complex	cellular_component	0.074182	1	1	997	2	30417	0		1	evm.model.Contig394.83
GO:0005313	L-glutamate transmembrane transporter activity	molecular_function	0.074611	1	1	997	2	30417	0		1	evm.model.Contig783.20
GO:0015172	acidic amino acid transmembrane transporter activity	molecular_function	0.074611	1	1	997	2	30417	0		1	evm.model.Contig783.20
GO:0015501	glutamate:sodium symporter activity	molecular_function	0.074611	1	1	997	2	30417	0		1	evm.model.Contig783.20
GO:0015800	acidic amino acid transport	biological_process	0.074611	1	1	997	2	30417	0		1	evm.model.Contig783.20
GO:0015807	L-amino acid transport	biological_process	0.074611	1	1	997	2	30417	0		1	evm.model.Contig783.20
GO:0015813	L-glutamate transport	biological_process	0.074611	1	1	997	2	30417	0		1	evm.model.Contig783.20
GO:0065004	protein-DNA complex assembly	biological_process	0.074697	1	6	997	93	30417	3	evm.model.Contig2021.16,evm.model.Contig126.279,evm.model.Contig834.23	3	evm.model.Contig301.30,evm.model.Contig124.92,evm.model.Contig126.351
GO:0071824	protein-DNA complex subunit organization	biological_process	0.074697	1	6	997	93	30417	3	evm.model.Contig2021.16,evm.model.Contig126.279,evm.model.Contig834.23	3	evm.model.Contig301.30,evm.model.Contig124.92,evm.model.Contig126.351
GO:0047961	glycine N-acyltransferase activity	molecular_function	0.074971	1	1	997	2	30417	1	evm.model.Contig733.11	0
GO:0042277	peptide binding	molecular_function	0.075263	1	2	997	16	30417	1	evm.model.Contig495.423	1	evm.model.Contig201.56
GO:0016161	beta-amylase activity	molecular_function	0.076348	1	2	997	12	30417	0		2	evm.model.Contig87.651,evm.model.Contig194.83
GO:0016872	intramolecular lyase activity	molecular_function	0.076986	1	2	997	14	30417	1	evm.model.Contig230.182	1	evm.model.Contig92.104
GO:0009982	pseudouridine synthase activity	molecular_function	0.077314	1	4	997	44	30417	1	evm.model.Contig274.5	3	evm.model.Contig336.16,evm.model.Contig190.78,evm.model.Contig87.622.1
GO:0015643	toxic substance binding	molecular_function	0.079478	1	2	997	14	30417	2	evm.model.Contig501.13,evm.model.Contig517.377	0
GO:0016638	oxidoreductase activity, acting on the CH-NH2 group of donors	molecular_function	0.07974	1	4	997	44	30417	2	evm.model.Contig1050.44,Novel09905	2	evm.model.Contig171.5,evm.model.Contig592.94
GO:0006835	dicarboxylic acid transport	biological_process	0.079864	1	4	997	49	30417	1	Novel01259	3	evm.model.Contig781.66,evm.model.Contig783.20,evm.model.Contig517.378
GO:0005231	excitatory extracellular ligand-gated ion channel activity	molecular_function	0.080412	1	3	997	26	30417	1	evm.model.Contig87.738	2	evm.model.Contig195.136,evm.model.Contig448.100
GO:0008685	2-C-methyl-D-erythritol 2,4-cyclodiphosphate synthase activity	molecular_function	0.081006	1	1	997	2	30417	0		1	evm.model.Contig484.67
GO:0010277	chlorophyllide a oxygenase [overall] activity	molecular_function	0.081287	1	2	997	14	30417	0		2	evm.model.Contig854.19,evm.model.Contig278.21
GO:0017046	peptide hormone binding	molecular_function	0.081301	1	1	997	2	30417	1	evm.model.Contig495.423	0
GO:0042562	hormone binding	molecular_function	0.081301	1	1	997	2	30417	1	evm.model.Contig495.423	0
GO:0051424	corticotropin-releasing hormone binding	molecular_function	0.081301	1	1	997	2	30417	1	evm.model.Contig495.423	0
GO:0004113	2',3'-cyclic-nucleotide 3'-phosphodiesterase activity	molecular_function	0.081762	1	1	997	2	30417	1	evm.model.Contig482.47.1	0
GO:0004071	aspartate-ammonia ligase activity	molecular_function	0.081821	1	1	997	2	30417	0		1	Novel08974
GO:0051537	2 iron, 2 sulfur cluster binding	molecular_function	0.081944	1	4	997	48	30417	2	evm.model.Contig679.105,Novel03130	2	evm.model.Contig854.20,evm.model.Contig278.21
GO:0006885	regulation of pH	biological_process	0.082241	1	1	997	2	30417	0		1	evm.model.Contig92.271
GO:0055067	monovalent inorganic cation homeostasis	biological_process	0.082241	1	1	997	2	30417	0		1	evm.model.Contig92.271
GO:0005149	interleukin-1 receptor binding	molecular_function	0.082441	1	1	997	2	30417	1	evm.model.Contig498.9	0
GO:0009790	embryo development	biological_process	0.083855	1	2	997	18	30417	2	evm.model.Contig452.148,evm.model.Contig221.53	0
GO:0006817	phosphate ion transport	biological_process	0.084146	1	2	997	15	30417	1	evm.model.Contig912.38	1	evm.model.Contig1125.73
GO:0005746	mitochondrial respiratory chain	cellular_component	0.084251	1	4	997	50	30417	1	evm.model.Contig2070.67	3	evm.model.Contig707.97,Novel03083,evm.model.Contig930.37.1
GO:0016160	amylase activity	molecular_function	0.084275	1	3	997	29	30417	0		3	evm.model.Contig87.651,evm.model.Contig477.77,evm.model.Contig194.83
GO:2001057	reactive nitrogen species metabolic process	biological_process	0.085518	1	2	997	15	30417	0		2	evm.model.Contig248.4,evm.model.Contig1544.24
GO:0016337	single organismal cell-cell adhesion	biological_process	0.085627	1	1	997	3	30417	0		1	evm.model.Contig277.3
GO:0010024	phytochromobilin biosynthetic process	biological_process	0.08578	1	1	997	3	30417	0		1	evm.model.Contig477.336
GO:0016636	oxidoreductase activity, acting on the CH-CH group of donors, iron-sulfur protein as acceptor	molecular_function	0.08578	1	1	997	3	30417	0		1	evm.model.Contig477.336
GO:0051202	phytochromobilin metabolic process	biological_process	0.08578	1	1	997	3	30417	0		1	evm.model.Contig477.336
GO:0019104	DNA N-glycosylase activity	molecular_function	0.086541	1	2	997	16	30417	2	evm.model.Contig206.25,evm.model.Contig206.26	0
GO:0008138	protein tyrosine/serine/threonine phosphatase activity	molecular_function	0.086705	1	3	997	30	30417	2	evm.model.Contig495.87,evm.model.Contig6.732	1	evm.model.Contig1065.16
GO:0030001	metal ion transport	biological_process	0.087402	1	32	997	772	30417	13	evm.model.Contig733.12,evm.model.Contig733.11,evm.model.Contig87.438,Novel04983,evm.model.Contig50.137,evm.model.Contig242.171,evm.model.Contig595.6,evm.model.Contig483.17,evm.model.Contig554.402,Novel04232,evm.model.Contig1125.14,Novel02985,evm.model.Contig8.179	19	evm.model.Contig521.14,evm.model.Contig195.206,evm.model.Contig349.130,evm.model.Contig1059.7,evm.model.Contig562.101,Novel08333,evm.model.Contig205.55,Novel03678,evm.model.Contig793.8,evm.model.Contig258.129,evm.model.Contig194.3,evm.model.Contig6.270,evm.model.Contig92.271,evm.model.Contig466.22,evm.model.Contig92.386,evm.model.Contig599.27,evm.model.Contig466.21,evm.model.Contig873.33,evm.mode…
GO:0016108	tetraterpenoid metabolic process	biological_process	0.087532	1	6	997	83	30417	3	evm.model.Contig987.38,evm.model.Contig685.56,evm.model.Contig2070.35	3	evm.model.Contig6.270,evm.model.Contig126.444,evm.model.Contig521.14
GO:0016109	tetraterpenoid biosynthetic process	biological_process	0.087532	1	6	997	83	30417	3	evm.model.Contig2070.35,evm.model.Contig685.56,evm.model.Contig987.38	3	evm.model.Contig521.14,evm.model.Contig126.444,evm.model.Contig6.270
GO:0016116	carotenoid metabolic process	biological_process	0.087532	1	6	997	83	30417	3	evm.model.Contig2070.35,evm.model.Contig685.56,evm.model.Contig987.38	3	evm.model.Contig521.14,evm.model.Contig126.444,evm.model.Contig6.270
GO:0016117	carotenoid biosynthetic process	biological_process	0.087532	1	6	997	83	30417	3	evm.model.Contig685.56,evm.model.Contig2070.35,evm.model.Contig987.38	3	evm.model.Contig521.14,evm.model.Contig6.270,evm.model.Contig126.444
GO:0032507	maintenance of protein location in cell	biological_process	0.087556	1	3	997	31	30417	1	evm.model.Contig618.38	2	evm.model.Contig201.56,evm.model.Contig201.221
GO:0045185	maintenance of protein location	biological_process	0.087556	1	3	997	31	30417	1	evm.model.Contig618.38	2	evm.model.Contig201.221,evm.model.Contig201.56
GO:0051651	maintenance of location in cell	biological_process	0.087556	1	3	997	31	30417	1	evm.model.Contig618.38	2	evm.model.Contig201.56,evm.model.Contig201.221
GO:0006729	tetrahydrobiopterin biosynthetic process	biological_process	0.087732	1	1	997	4	30417	1	evm.model.Contig166.60	0
GO:0008124	4-alpha-hydroxytetrahydrobiopterin dehydratase activity	molecular_function	0.087732	1	1	997	4	30417	1	evm.model.Contig166.60	0
GO:0046146	tetrahydrobiopterin metabolic process	biological_process	0.087732	1	1	997	4	30417	1	evm.model.Contig166.60	0
GO:0051920	peroxiredoxin activity	molecular_function	0.088141	1	2	997	15	30417	0		2	evm.model.Contig554.387,evm.model.Contig60.256
GO:0006165	nucleoside diphosphate phosphorylation	biological_process	0.090396	1	5	997	68	30417	0		5	evm.model.Contig452.51,evm.model.Contig781.73,evm.model.Contig113.223,Novel07356,evm.model.Contig197.47
GO:0046939	nucleotide phosphorylation	biological_process	0.090396	1	5	997	68	30417	0		5	evm.model.Contig197.47,Novel07356,evm.model.Contig781.73,evm.model.Contig113.223,evm.model.Contig452.51
GO:0009262	deoxyribonucleotide metabolic process	biological_process	0.091653	1	2	997	15	30417	2	evm.model.Contig517.197,Novel00281	0
GO:0006827	high-affinity iron ion transmembrane transport	biological_process	0.092142	1	1	997	3	30417	1	evm.model.Contig242.171	0
GO:0033573	high-affinity iron permease complex	cellular_component	0.092142	1	1	997	3	30417	1	evm.model.Contig242.171	0
GO:0006749	glutathione metabolic process	biological_process	0.092179	1	2	997	14	30417	1	evm.model.Contig1105.94	1	evm.model.Contig477.65
GO:0004888	transmembrane signaling receptor activity	molecular_function	0.092299	1	11	997	252	30417	4	evm.model.Contig336.12,evm.model.Contig495.276,evm.model.Contig205.57,evm.model.Contig87.738	7	evm.model.Contig477.12,evm.model.Contig2117.48,evm.model.Contig448.100,evm.model.Contig43.29,evm.model.Contig69.151,evm.model.Contig521.103.2,evm.model.Contig195.136
GO:0017003	protein-heme linkage	biological_process	0.093107	1	1	997	4	30417	0		1	evm.model.Contig565.15
GO:0050792	regulation of viral process	biological_process	0.096044	1	2	997	15	30417	1	evm.model.Contig1433.13	1	Novel01769
GO:0070469	respiratory chain	cellular_component	0.09609	1	4	997	53	30417	1	evm.model.Contig2070.67	3	evm.model.Contig930.37.1,Novel03083,evm.model.Contig707.97
GO:0005509	calcium ion binding	molecular_function	0.096867	1	20	997	426	30417	10	evm.model.Contig466.86,evm.model.Contig735.86,evm.model.Contig49.109,evm.model.Contig693.111,evm.model.Contig77.72,evm.model.Contig211.3,evm.model.Contig242.181,evm.model.Contig77.74,evm.model.Contig408.21,evm.model.Contig344.365	10	evm.model.Contig477.77,evm.model.Contig126.66,evm.model.Contig477.337,evm.model.Contig1336.16,evm.model.Contig409.77,evm.model.Contig77.68,evm.model.Contig348.19,evm.model.Contig226.39,evm.model.Contig562.82,evm.model.Contig196.101
GO:0044706	multi-multicellular organism process	biological_process	0.097874	1	8	997	119	30417	4	evm.model.Contig195.41,evm.model.Contig32.173,evm.model.Contig429.96,evm.model.Contig2021.19	4	Novel03416,Novel07557,evm.model.Contig2092.5_evm.model.Contig2092.6,evm.model.Contig1224.6
GO:0018836	alkylmercury lyase activity	molecular_function	0.097891	1	1	997	3	30417	0		1	evm.model.Contig873.33
GO:0018941	organomercury metabolic process	biological_process	0.097891	1	1	997	3	30417	0		1	evm.model.Contig873.33
GO:0018942	organometal metabolic process	biological_process	0.097891	1	1	997	3	30417	0		1	evm.model.Contig873.33
GO:0046413	organomercury catabolic process	biological_process	0.097891	1	1	997	3	30417	0		1	evm.model.Contig873.33
GO:0021537	telencephalon development	biological_process	0.099566	1	1	997	3	30417	1	evm.model.Contig737.119	0
GO:0021543	pallium development	biological_process	0.099566	1	1	997	3	30417	1	evm.model.Contig737.119	0
GO:0021987	cerebral cortex development	biological_process	0.099566	1	1	997	3	30417	1	evm.model.Contig737.119	0
GO:0030900	forebrain development	biological_process	0.099566	1	1	997	3	30417	1	evm.model.Contig737.119	0
GO:0016645	oxidoreductase activity, acting on the CH-NH group of donors	molecular_function	0.099662	1	5	997	68	30417	1	evm.model.Contig156.184	4	evm.model.Contig360.11,evm.model.Contig308.35,evm.model.Contig632.31,evm.model.Contig793.8
GO:0008152	metabolic process	biological_process	0.099802	1	548	997	15697	30417	246	evm.model.Contig1438.27,evm.model.Contig716.66,evm.model.Contig444.18,evm.model.Contig269.75,evm.model.Contig196.133,evm.model.Contig847.121,evm.model.Contig589.163,evm.model.Contig817.8,Novel01298,evm.model.Contig1390.44,Novel00695,evm.model.Contig651.119,evm.model.Contig635.43,evm.model.Contig1205.22,evm.model.Contig1874.19,evm.model.Contig1050.44,evm.model.Contig625.27,evm.model.Contig1390.76,…	302	evm.model.Contig245.18,evm.model.Contig87.277,evm.model.Contig82.13,evm.model.Contig1065.27,evm.model.Contig495.166,evm.model.Contig599.138,evm.model.Contig488.27,evm.model.Contig87.633,evm.model.Contig718.72,evm.model.Contig278.114,evm.model.Contig651.170,evm.model.Contig1980.27,evm.model.Contig277.151,evm.model.Contig308.35,evm.model.Contig53.4,evm.model.Contig170.4,Novel01170,evm.model.Contig4…
GO:0014065	phosphatidylinositol 3-kinase signaling	biological_process	0.10017	1	3	997	33	30417	2	evm.model.Contig255.55,evm.model.Contig69.18	1	evm.model.Contig1312.1
GO:0014066	regulation of phosphatidylinositol 3-kinase signaling	biological_process	0.10017	1	3	997	33	30417	2	evm.model.Contig69.18,evm.model.Contig255.55	1	evm.model.Contig1312.1
GO:0014068	positive regulation of phosphatidylinositol 3-kinase signaling	biological_process	0.10017	1	3	997	33	30417	2	evm.model.Contig255.55,evm.model.Contig69.18	1	evm.model.Contig1312.1
GO:0043548	phosphatidylinositol 3-kinase binding	molecular_function	0.10017	1	3	997	33	30417	2	evm.model.Contig69.18,evm.model.Contig255.55	1	evm.model.Contig1312.1
GO:0048015	phosphatidylinositol-mediated signaling	biological_process	0.10017	1	3	997	33	30417	2	evm.model.Contig255.55,evm.model.Contig69.18	1	evm.model.Contig1312.1
GO:0048017	inositol lipid-mediated signaling	biological_process	0.10017	1	3	997	33	30417	2	evm.model.Contig255.55,evm.model.Contig69.18	1	evm.model.Contig1312.1
GO:0009439	cyanate metabolic process	biological_process	0.10081	1	1	997	4	30417	1	evm.model.Contig1618.20	0
GO:0009445	putrescine metabolic process	biological_process	0.10108	1	1	997	3	30417	0		1	evm.model.Contig466.67
GO:0009446	putrescine biosynthetic process	biological_process	0.10108	1	1	997	3	30417	0		1	evm.model.Contig466.67
GO:0015179	L-amino acid transmembrane transporter activity	molecular_function	0.10109	1	1	997	3	30417	0		1	evm.model.Contig783.20
GO:0044780	bacterial-type flagellum assembly	biological_process	0.10127	1	2	997	16	30417	1	evm.model.Contig2111.16	1	evm.model.Contig344.354
GO:0033646	host intracellular part	cellular_component	0.10308	1	12	997	233	30417	4	evm.model.Contig246.12,evm.model.Contig126.256,evm.model.Contig1231.9,evm.model.Contig1433.13	8	evm.model.Contig8.346,Novel01155,evm.model.Contig349.64,evm.model.Contig230.73,Novel08914,evm.model.Contig521.12,Novel04328,evm.model.Contig1108.28
GO:0043656	intracellular region of host	cellular_component	0.10308	1	12	997	233	30417	4	evm.model.Contig1433.13,evm.model.Contig126.256,evm.model.Contig246.12,evm.model.Contig1231.9	8	Novel04328,evm.model.Contig521.12,evm.model.Contig1108.28,Novel08914,evm.model.Contig230.73,evm.model.Contig349.64,Novel01155,evm.model.Contig8.346
GO:0006082	organic acid metabolic process	biological_process	0.10322	1	39	997	892	30417	13	evm.model.Contig236.58,evm.model.Contig59.5,evm.model.Contig51.63,evm.model.Contig847.121,evm.model.Contig211.102,evm.model.Contig196.133,evm.model.Contig190.88,evm.model.Contig834.35,evm.model.Contig492.16,evm.model.Contig1618.20,evm.model.Contig51.60,evm.model.Contig246.12,evm.model.Contig51.65	26	evm.model.Contig479.129,evm.model.Contig213.72,evm.model.Contig60.256,evm.model.Contig793.8,evm.model.Contig452.51,evm.model.Contig226.58,evm.model.Contig209.232,evm.model.Contig1031.16,evm.model.Contig171.5,evm.model.Contig521.14,Novel08974,Novel01443,evm.model.Contig421.17,evm.model.Contig50.63,evm.model.Contig1544.24,evm.model.Contig523.117,evm.model.Contig781.73,evm.model.Contig6.400,evm.mode…
GO:0030259	lipid glycosylation	biological_process	0.10455	1	3	997	32	30417	2	evm.model.Contig124.141,evm.model.Contig124.142	1	evm.model.Contig49.300
GO:0015079	potassium ion transmembrane transporter activity	molecular_function	0.10466	1	9	997	150	30417	5	evm.model.Contig733.12,evm.model.Contig87.438,evm.model.Contig733.11,evm.model.Contig554.402,Novel04983	4	evm.model.Contig195.206,evm.model.Contig205.55,evm.model.Contig209.282,evm.model.Contig873.33
GO:0009267	cellular response to starvation	biological_process	0.10479	1	2	997	17	30417	1	evm.model.Contig1400.32	1	evm.model.Contig277.3
GO:0031667	response to nutrient levels	biological_process	0.10479	1	2	997	17	30417	1	evm.model.Contig1400.32	1	evm.model.Contig277.3
GO:0031669	cellular response to nutrient levels	biological_process	0.10479	1	2	997	17	30417	1	evm.model.Contig1400.32	1	evm.model.Contig277.3
GO:0042594	response to starvation	biological_process	0.10479	1	2	997	17	30417	1	evm.model.Contig1400.32	1	evm.model.Contig277.3
GO:0009132	nucleoside diphosphate metabolic process	biological_process	0.10532	1	5	997	71	30417	0		5	evm.model.Contig197.47,Novel07356,evm.model.Contig113.223,evm.model.Contig781.73,evm.model.Contig452.51
GO:0015743	malate transport	biological_process	0.10565	1	3	997	35	30417	1	Novel01259	2	evm.model.Contig781.66,evm.model.Contig517.378
GO:0080019	fatty-acyl-CoA reductase (alcohol-forming) activity	molecular_function	0.10568	1	2	997	15	30417	1	evm.model.Contig204.94	1	evm.model.Contig735.83
GO:0042025	host cell nucleus	cellular_component	0.10647	1	11	997	212	30417	3	evm.model.Contig126.256,evm.model.Contig246.12,evm.model.Contig1433.13	8	Novel08914,evm.model.Contig1108.28,Novel04328,evm.model.Contig521.12,evm.model.Contig349.64,evm.model.Contig8.346,Novel01155,evm.model.Contig230.73
GO:0016832	aldehyde-lyase activity	molecular_function	0.10771	1	2	997	16	30417	0		2	evm.model.Contig197.47,evm.model.Contig452.51
GO:0044281	small molecule metabolic process	biological_process	0.109	1	59	997	1441	30417	23	evm.model.Contig834.35,evm.model.Contig190.88,evm.model.Contig492.16,evm.model.Contig1618.20,evm.model.Contig51.60,Novel01117,evm.model.Contig22.88.4,evm.model.Contig51.65,evm.model.Contig168.106,evm.model.Contig517.197,evm.model.Contig195.189,evm.model.Contig246.12,evm.model.Contig51.63,evm.model.Contig482.47.1,Novel00281,evm.model.Contig6.218,evm.model.Contig236.58,evm.model.Contig30.21,evm.mod…	36	evm.model.Contig166.352,evm.model.Contig662.21,evm.model.Contig520.29,evm.model.Contig394.83,evm.model.Contig781.73,evm.model.Contig523.117,evm.model.Contig6.400,evm.model.Contig113.223,evm.model.Contig248.4,evm.model.Contig449.48,evm.model.Contig2026.1,evm.model.Contig197.47,Novel07356,evm.model.Contig170.4,evm.model.Contig793.8,evm.model.Contig92.104,evm.model.Contig452.51,evm.model.Contig242.2…
GO:0004334	fumarylacetoacetase activity	molecular_function	0.11041	1	1	997	3	30417	0		1	evm.model.Contig226.58
GO:0016822	hydrolase activity, acting on acid carbon-carbon bonds	molecular_function	0.11041	1	1	997	3	30417	0		1	evm.model.Contig226.58
GO:0016823	hydrolase activity, acting on acid carbon-carbon bonds, in ketonic substances	molecular_function	0.11041	1	1	997	3	30417	0		1	evm.model.Contig226.58
GO:0051775	response to redox state	biological_process	0.1112	1	1	997	3	30417	0		1	Novel04131
GO:0009058	biosynthetic process	biological_process	0.11222	1	224	997	6288	30417	84	evm.model.Contig1992.36,evm.model.Contig166.60,evm.model.Contig679.105,evm.model.Contig716.66,evm.model.Contig61.70,evm.model.Contig745.37,evm.model.Contig1920.25,evm.model.Contig154.8,evm.model.Contig644.226,evm.model.Contig196.133,evm.model.Contig847.121,evm.model.Contig154.71,evm.model.Contig182.57,evm.model.Contig585.70,evm.model.Contig1390.45,evm.model.Contig520.33,evm.model.Contig1231.9,evm…	140	evm.model.Contig245.18,evm.model.Contig2026.1,evm.model.Contig1626.4,evm.model.Contig31.2,evm.model.Contig1317.4,evm.model.Contig163.138,evm.model.Contig899.5,evm.model.Contig495.166,evm.model.Contig1065.27,evm.model.Contig126.444,evm.model.Contig534.21,evm.model.Contig1.90,evm.model.Contig8.200,evm.model.Contig2070.71,evm.model.Contig520.34,evm.model.Contig158.65,evm.model.Contig416.23,evm.model…
GO:0000156	phosphorelay response regulator activity	molecular_function	0.11233	1	1	997	3	30417	1	evm.model.Contig644.226	0
GO:0044724	single-organism carbohydrate catabolic process	biological_process	0.11347	1	5	997	72	30417	0		5	evm.model.Contig781.73,evm.model.Contig113.223,evm.model.Contig452.51,evm.model.Contig197.47,Novel07356
GO:0042611	MHC protein complex	cellular_component	0.11425	1	1	997	3	30417	1	evm.model.Contig274.29	0
GO:0042613	MHC class II protein complex	cellular_component	0.11425	1	1	997	3	30417	1	evm.model.Contig274.29	0
GO:0051168	nuclear export	biological_process	0.11478	1	2	997	17	30417	0		2	evm.model.Contig1137.16,evm.model.Contig258.129
GO:0005779	integral component of peroxisomal membrane	cellular_component	0.11484	1	2	997	18	30417	0		2	evm.model.Contig60.256,evm.model.Contig693.53
GO:0031231	intrinsic component of peroxisomal membrane	cellular_component	0.11484	1	2	997	18	30417	0		2	evm.model.Contig693.53,evm.model.Contig60.256
GO:0000790	nuclear chromatin	cellular_component	0.11578	1	1	997	3	30417	0		1	evm.model.Contig201.46
GO:0031011	Ino80 complex	cellular_component	0.11578	1	1	997	3	30417	0		1	evm.model.Contig201.46
GO:0097346	INO80-type complex	cellular_component	0.11578	1	1	997	3	30417	0		1	evm.model.Contig201.46
GO:0046351	disaccharide biosynthetic process	biological_process	0.11634	1	3	997	32	30417	1	evm.model.Contig154.71	2	evm.model.Contig1739.6,evm.model.Contig335.27
GO:0006714	sesquiterpenoid metabolic process	biological_process	0.11733	1	1	997	4	30417	1	evm.model.Contig206.24	0
GO:0010334	sesquiterpene synthase activity	molecular_function	0.11733	1	1	997	4	30417	1	evm.model.Contig206.24	0
GO:0016106	sesquiterpenoid biosynthetic process	biological_process	0.11733	1	1	997	4	30417	1	evm.model.Contig206.24	0
GO:0045482	trichodiene synthase activity	molecular_function	0.11733	1	1	997	4	30417	1	evm.model.Contig206.24	0
GO:0009233	menaquinone metabolic process	biological_process	0.11814	1	1	997	3	30417	0		1	evm.model.Contig242.249
GO:0009234	menaquinone biosynthetic process	biological_process	0.11814	1	1	997	3	30417	0		1	evm.model.Contig242.249
GO:0005921	gap junction	cellular_component	0.11825	1	1	997	3	30417	0		1	Novel08420
GO:0031491	nucleosome binding	molecular_function	0.11843	1	1	997	3	30417	0		1	evm.model.Contig1178.55
GO:0004097	catechol oxidase activity	molecular_function	0.11886	1	2	997	15	30417	0		2	evm.model.Contig1542.26,evm.model.Contig1627.35
GO:0008817	cob(I)yrinic acid a,c-diamide adenosyltransferase activity	molecular_function	0.11905	1	1	997	3	30417	0		1	evm.model.Contig394.83
GO:0005986	sucrose biosynthetic process	biological_process	0.11993	1	1	997	3	30417	0		1	evm.model.Contig335.27
GO:0050307	sucrose-phosphate phosphatase activity	molecular_function	0.11993	1	1	997	3	30417	0		1	evm.model.Contig335.27
GO:0015225	biotin transporter activity	molecular_function	0.12044	1	1	997	4	30417	1	evm.model.Contig773.38	0
GO:0015878	biotin transport	biological_process	0.12044	1	1	997	4	30417	1	evm.model.Contig773.38	0
GO:0019898	extrinsic component of membrane	cellular_component	0.12094	1	5	997	80	30417	2	evm.model.Contig466.86,evm.model.Contig344.365	3	evm.model.Contig92.210,evm.model.Contig77.68,evm.model.Contig201.170
GO:0009987	cellular process	biological_process	0.12351	1	518	997	14855	30417	239	evm.model.Contig625.27,Novel00695,evm.model.Contig145.8,evm.model.Contig635.43,evm.model.Contig651.119,evm.model.Contig58.14,evm.model.Contig258.107,evm.model.Contig87.631,Novel07555,evm.model.Contig260.78,evm.model.Contig78.70,evm.model.Contig8.324,evm.model.Contig473.11,evm.model.Contig716.66,evm.model.Contig444.18,evm.model.Contig2111.16,evm.model.Contig817.8,Novel01298,evm.model.Contig269.75,…	279	evm.model.Contig930.37.1,evm.model.Contig1484.18,evm.model.Contig662.21,evm.model.Contig589.75,Novel01170,evm.model.Contig170.4,evm.model.Contig449.48,evm.model.Contig92.386,evm.model.Contig25.162,evm.model.Contig277.94,evm.model.Contig152.59,Novel01027,evm.model.Contig6.872,evm.model.Contig1843.186,evm.model.Contig201.46,evm.model.Contig242.142,evm.model.Contig599.138,evm.model.Contig87.633,evm.…
GO:0005778	peroxisomal membrane	cellular_component	0.1241	1	2	997	19	30417	0		2	evm.model.Contig60.256,evm.model.Contig693.53
GO:0031903	microbody membrane	cellular_component	0.1241	1	2	997	19	30417	0		2	evm.model.Contig693.53,evm.model.Contig60.256
GO:0044438	microbody part	cellular_component	0.1241	1	2	997	19	30417	0		2	evm.model.Contig60.256,evm.model.Contig693.53
GO:0044439	peroxisomal part	cellular_component	0.1241	1	2	997	19	30417	0		2	evm.model.Contig693.53,evm.model.Contig60.256
GO:0050897	cobalt ion binding	molecular_function	0.12428	1	1	997	4	30417	0		1	evm.model.Contig477.336
GO:0005516	calmodulin binding	molecular_function	0.1262	1	5	997	74	30417	3	evm.model.Contig60.135,evm.model.Contig352.10,evm.model.Contig452.123	2	evm.model.Contig292.137,evm.model.Contig292.136
GO:0005342	organic acid transmembrane transporter activity	molecular_function	0.12623	1	4	997	52	30417	2	evm.model.Contig116.40,evm.model.Contig360.68	2	evm.model.Contig783.20,evm.model.Contig349.78
GO:0046943	carboxylic acid transmembrane transporter activity	molecular_function	0.12623	1	4	997	52	30417	2	evm.model.Contig360.68,evm.model.Contig116.40	2	evm.model.Contig783.20,evm.model.Contig349.78
GO:0050776	regulation of immune response	biological_process	0.12651	1	4	997	59	30417	3	evm.model.Contig444.8,evm.model.Contig69.18,evm.model.Contig255.55	1	evm.model.Contig1312.1
GO:0004789	thiamine-phosphate diphosphorylase activity	molecular_function	0.12826	1	2	997	18	30417	1	evm.model.Contig834.35	1	evm.model.Contig278.114
GO:0004096	catalase activity	molecular_function	0.12896	1	1	997	4	30417	1	evm.model.Contig803.19	0
GO:0032101	regulation of response to external stimulus	biological_process	0.12964	1	3	997	38	30417	2	evm.model.Contig444.8,evm.model.Contig1231.9	1	evm.model.Contig277.3
GO:0031344	regulation of cell projection organization	biological_process	0.13095	1	1	997	4	30417	0		1	evm.model.Contig344.354
GO:0060491	regulation of cell projection assembly	biological_process	0.13095	1	1	997	4	30417	0		1	evm.model.Contig344.354
GO:1902115	regulation of organelle assembly	biological_process	0.13095	1	1	997	4	30417	0		1	evm.model.Contig344.354
GO:1902208	regulation of bacterial-type flagellum assembly	biological_process	0.13095	1	1	997	4	30417	0		1	evm.model.Contig344.354
GO:0016791	phosphatase activity	molecular_function	0.13112	1	14	997	272	30417	8	evm.model.Contig577.94,evm.model.Contig126.291,evm.model.Contig6.732,evm.model.Contig773.20,evm.model.Contig168.106,evm.model.Contig344.388,evm.model.Contig495.87,evm.model.Contig217.100	6	evm.model.Contig1065.16,evm.model.Contig277.3,evm.model.Contig1544.21,evm.model.Contig335.27,evm.model.Contig718.72,evm.model.Contig477.15
GO:0004512	inositol-3-phosphate synthase activity	molecular_function	0.13151	1	1	997	4	30417	0		1	evm.model.Contig92.104
GO:0006021	inositol biosynthetic process	biological_process	0.13151	1	1	997	4	30417	0		1	evm.model.Contig92.104
GO:0046165	alcohol biosynthetic process	biological_process	0.13151	1	1	997	4	30417	0		1	evm.model.Contig92.104
GO:0046173	polyol biosynthetic process	biological_process	0.13151	1	1	997	4	30417	0		1	evm.model.Contig92.104
GO:0098798	mitochondrial protein complex	cellular_component	0.13186	1	9	997	175	30417	3	evm.model.Contig113.188,evm.model.Contig2070.67,evm.model.Contig50.4	6	Novel02940,Novel03083,evm.model.Contig429.10,evm.model.Contig930.37.1,evm.model.Contig707.97,evm.model.Contig11.214
GO:0080090	regulation of primary metabolic process	biological_process	0.13191	1	103	997	2784	30417	45	evm.model.Contig554.315,evm.model.Contig2117.78,evm.model.Contig180.7,evm.model.Contig520.33,evm.model.Contig1231.9,evm.model.Contig90.31,evm.model.Contig1390.45,evm.model.Contig182.57,evm.model.Contig269.65,evm.model.Contig403.38,evm.model.Contig429.99,evm.model.Contig644.226,evm.model.Contig181.8,evm.model.Contig402.17,evm.model.Contig589.211,evm.model.Contig716.66,evm.model.Contig61.70,evm.mod…	58	Novel02394,evm.model.Contig1044.51,evm.model.Contig1.235,evm.model.Contig25.87,evm.model.Contig126.137,Novel04131,evm.model.Contig343.88,evm.model.Contig349.64,Novel01769,evm.model.Contig1108.28,evm.model.Contig242.308,evm.model.Contig145.4,evm.model.Contig379.48,evm.model.Contig416.23,evm.model.Contig258.91,evm.model.Contig1544.13,evm.model.Contig1125.73,evm.model.Contig286.18,evm.model.Contig12…
GO:0043436	oxoacid metabolic process	biological_process	0.13195	1	38	997	887	30417	12	evm.model.Contig847.121,evm.model.Contig196.133,evm.model.Contig211.102,evm.model.Contig59.5,evm.model.Contig236.58,evm.model.Contig51.63,evm.model.Contig246.12,evm.model.Contig51.65,evm.model.Contig51.60,evm.model.Contig834.35,evm.model.Contig190.88,evm.model.Contig492.16	26	evm.model.Contig521.14,evm.model.Contig1031.16,evm.model.Contig171.5,Novel08974,evm.model.Contig50.63,evm.model.Contig421.17,evm.model.Contig1544.24,Novel01443,evm.model.Contig213.72,evm.model.Contig479.129,evm.model.Contig60.256,evm.model.Contig226.58,evm.model.Contig209.232,evm.model.Contig793.8,evm.model.Contig452.51,Novel07356,evm.model.Contig197.47,evm.model.Contig170.4,evm.model.Contig113.2…
GO:0004366	glycerol-3-phosphate O-acyltransferase activity	molecular_function	0.13279	1	1	997	4	30417	0		1	Novel09556
GO:0009856	pollination	biological_process	0.13286	1	7	997	107	30417	4	evm.model.Contig32.173,evm.model.Contig195.41,evm.model.Contig429.96,evm.model.Contig2021.19	3	evm.model.Contig1224.6,evm.model.Contig2092.5_evm.model.Contig2092.6,Novel07557
GO:0009875	pollen-pistil interaction	biological_process	0.13286	1	7	997	107	30417	4	evm.model.Contig2021.19,evm.model.Contig429.96,evm.model.Contig195.41,evm.model.Contig32.173	3	evm.model.Contig1224.6,evm.model.Contig2092.5_evm.model.Contig2092.6,Novel07557
GO:0048544	recognition of pollen	biological_process	0.13286	1	7	997	107	30417	4	evm.model.Contig429.96,evm.model.Contig2021.19,evm.model.Contig195.41,evm.model.Contig32.173	3	evm.model.Contig1224.6,evm.model.Contig2092.5_evm.model.Contig2092.6,Novel07557
GO:0006109	regulation of carbohydrate metabolic process	biological_process	0.13362	1	2	997	16	30417	0		2	evm.model.Contig1044.51,evm.model.Contig236.99
GO:0050518	2-C-methyl-D-erythritol 4-phosphate cytidylyltransferase activity	molecular_function	0.13414	1	1	997	4	30417	0		1	evm.model.Contig477.15
GO:0015698	inorganic anion transport	biological_process	0.13506	1	5	997	75	30417	3	evm.model.Contig31.115,evm.model.Contig912.38,evm.model.Contig274.5	2	evm.model.Contig60.119,evm.model.Contig1125.73
GO:0016646	oxidoreductase activity, acting on the CH-NH group of donors, NAD or NADP as acceptor	molecular_function	0.13514	1	3	997	37	30417	1	evm.model.Contig156.184	2	evm.model.Contig308.35,evm.model.Contig793.8
GO:0017006	protein-tetrapyrrole linkage	biological_process	0.1354	1	1	997	6	30417	0		1	evm.model.Contig565.15
GO:0005743	mitochondrial inner membrane	cellular_component	0.13553	1	9	997	181	30417	3	evm.model.Contig2070.67,evm.model.Contig103.68,evm.model.Contig113.188	6	evm.model.Contig707.97,evm.model.Contig429.10,evm.model.Contig930.37.1,evm.model.Contig205.99,Novel02940,Novel03083
GO:0051180	vitamin transport	biological_process	0.13573	1	1	997	5	30417	1	evm.model.Contig773.38	0
GO:0051183	vitamin transporter activity	molecular_function	0.13573	1	1	997	5	30417	1	evm.model.Contig773.38	0
GO:0016849	phosphorus-oxygen lyase activity	molecular_function	0.13658	1	2	997	20	30417	1	evm.model.Contig30.21	1	evm.model.Contig484.67
GO:0045926	negative regulation of growth	biological_process	0.1371	1	1	997	4	30417	0		1	evm.model.Contig632.31
GO:0004970	ionotropic glutamate receptor activity	molecular_function	0.13781	1	3	997	33	30417	1	evm.model.Contig87.738	2	evm.model.Contig448.100,evm.model.Contig195.136
GO:0008066	glutamate receptor activity	molecular_function	0.13781	1	3	997	33	30417	1	evm.model.Contig87.738	2	evm.model.Contig448.100,evm.model.Contig195.136
GO:0006812	cation transport	biological_process	0.13831	1	42	997	1082	30417	19	Novel02985,evm.model.Contig92.275,evm.model.Contig8.179,evm.model.Contig257.49,evm.model.Contig501.65,evm.model.Contig113.188,evm.model.Contig733.12,evm.model.Contig87.438,evm.model.Contig733.11,evm.model.Contig242.171,evm.model.Contig595.6,Novel04983,evm.model.Contig50.137,evm.model.Contig175.266,evm.model.Contig483.17,evm.model.Contig1125.14,evm.model.Contig162.33,Novel04232,evm.model.Contig554…	23	evm.model.Contig6.270,evm.model.Contig194.3,evm.model.Contig466.22,evm.model.Contig92.386,evm.model.Contig61.105,evm.model.Contig92.271,evm.model.Contig599.27,evm.model.Contig520.32,evm.model.Contig466.21,evm.model.Contig873.33,evm.model.Contig1059.7,evm.model.Contig349.130,evm.model.Contig166.13,evm.model.Contig521.14,evm.model.Contig195.206,evm.model.Contig562.101,evm.model.Contig277.94,evm.mod…
GO:0009521	photosystem	cellular_component	0.13894	1	9	997	174	30417	5	evm.model.Contig466.86,evm.model.Contig1388.25,evm.model.Contig163.6,Novel07555,evm.model.Contig344.365	4	evm.model.Contig388.27,evm.model.Contig292.137,evm.model.Contig292.136,evm.model.Contig77.68
GO:0016310	phosphorylation	biological_process	0.1397	1	76	997	1779	30417	39	evm.model.Contig196.133,evm.model.Contig168.40,evm.model.Contig266.11,evm.model.Contig269.75,evm.model.Contig912.42,evm.model.Contig1134.24,evm.model.Contig879.18,evm.model.Contig847.122,evm.model.Contig817.8,evm.model.Contig182.63,evm.model.Contig273.46,evm.model.Contig855.1,evm.model.Contig32.173,evm.model.Contig444.18,evm.model.Contig444.16,Novel04241,evm.model.Contig420.9,evm.model.Contig495.…	37	evm.model.Contig300.56,evm.model.Contig562.82,evm.model.Contig277.151,evm.model.Contig209.138,evm.model.Contig892.32,evm.model.Contig803.57,evm.model.Contig454.40,evm.model.Contig222.125,Novel07356,evm.model.Contig197.47,evm.model.Contig87.633,evm.model.Contig2092.5_evm.model.Contig2092.6,evm.model.Contig1224.6,evm.model.Contig166.82,evm.model.Contig394.83,evm.model.Contig523.127,evm.model.Contig…
GO:0000229	cytoplasmic chromosome	cellular_component	0.14018	1	1	997	5	30417	0		1	Novel07557
GO:0000262	mitochondrial chromosome	cellular_component	0.14018	1	1	997	5	30417	0		1	Novel07557
GO:0042645	mitochondrial nucleoid	cellular_component	0.14018	1	1	997	5	30417	0		1	Novel07557
GO:0007034	vacuolar transport	biological_process	0.14036	1	2	997	21	30417	2	Novel05549,evm.model.Contig8.179	0
GO:0018995	host	cellular_component	0.1405	1	13	997	269	30417	4	evm.model.Contig126.256,evm.model.Contig246.12,evm.model.Contig1231.9,evm.model.Contig1433.13	9	evm.model.Contig349.64,evm.model.Contig8.346,Novel01155,evm.model.Contig87.622.1,evm.model.Contig230.73,Novel08914,Novel04328,evm.model.Contig521.12,evm.model.Contig1108.28
GO:0043657	host cell	cellular_component	0.1405	1	13	997	269	30417	4	evm.model.Contig126.256,evm.model.Contig246.12,evm.model.Contig1231.9,evm.model.Contig1433.13	9	evm.model.Contig349.64,evm.model.Contig8.346,Novel01155,evm.model.Contig87.622.1,evm.model.Contig230.73,Novel08914,Novel04328,evm.model.Contig521.12,evm.model.Contig1108.28
GO:0008677	2-dehydropantoate 2-reductase activity	molecular_function	0.14173	1	4	997	57	30417	2	evm.model.Contig211.102,evm.model.Contig847.121	2	Novel08658,evm.model.Contig6.270
GO:0044215	other organism	cellular_component	0.14174	1	13	997	270	30417	4	evm.model.Contig1433.13,evm.model.Contig126.256,evm.model.Contig246.12,evm.model.Contig1231.9	9	Novel04328,evm.model.Contig521.12,evm.model.Contig1108.28,Novel08914,evm.model.Contig87.622.1,evm.model.Contig230.73,evm.model.Contig349.64,Novel01155,evm.model.Contig8.346
GO:0044216	other organism cell	cellular_component	0.14174	1	13	997	270	30417	4	evm.model.Contig1231.9,evm.model.Contig126.256,evm.model.Contig246.12,evm.model.Contig1433.13	9	evm.model.Contig349.64,evm.model.Contig8.346,Novel01155,evm.model.Contig230.73,evm.model.Contig87.622.1,Novel08914,evm.model.Contig1108.28,Novel04328,evm.model.Contig521.12
GO:0044217	other organism part	cellular_component	0.14174	1	13	997	270	30417	4	evm.model.Contig1231.9,evm.model.Contig246.12,evm.model.Contig126.256,evm.model.Contig1433.13	9	Novel08914,evm.model.Contig1108.28,evm.model.Contig521.12,Novel04328,Novel01155,evm.model.Contig8.346,evm.model.Contig349.64,evm.model.Contig230.73,evm.model.Contig87.622.1
GO:0009522	photosystem I	cellular_component	0.14176	1	3	997	40	30417	1	evm.model.Contig163.6	2	evm.model.Contig292.136,evm.model.Contig292.137
GO:0004779	sulfate adenylyltransferase activity	molecular_function	0.14281	1	1	997	4	30417	1	evm.model.Contig716.51	0
GO:0004781	sulfate adenylyltransferase (ATP) activity	molecular_function	0.14281	1	1	997	4	30417	1	evm.model.Contig716.51	0
GO:0035737	injection of substance in to other organism	biological_process	0.14282	1	1	997	4	30417	0		1	evm.model.Contig477.74
GO:0035738	envenomation resulting in modification of morphology or physiology of other organism	biological_process	0.14282	1	1	997	4	30417	0		1	evm.model.Contig477.74
GO:0044559	envenomation resulting in modulation of voltage-gated potassium channel activity in other organism	biological_process	0.14282	1	1	997	4	30417	0		1	evm.model.Contig477.74
GO:0044560	envenomation resulting in modulation of ion channel activity in other organism	biological_process	0.14282	1	1	997	4	30417	0		1	evm.model.Contig477.74
GO:0044562	envenomation resulting in negative regulation of voltage-gated potassium channel activity in other organism	biological_process	0.14282	1	1	997	4	30417	0		1	evm.model.Contig477.74
GO:0044564	envenomation resulting in occlusion of the pore of voltage-gated potassium channel in other organism	biological_process	0.14282	1	1	997	4	30417	0		1	evm.model.Contig477.74
GO:0004645	phosphorylase activity	molecular_function	0.1429	1	1	997	4	30417	0		1	evm.model.Contig758.12
[truncated: 1,856 more rows]

## Sheet: Table S5
GO_accession	Description	Term_type	Over_represented_pValue	Corrected_pValue	DEG_item	DEG_list	Bg_item	Bg_list	Up	Up_Gene_names	Down	Down_Gene_names
[truncated: 1,370 more rows]

[truncated: 3 more sheets: Table S6, Table S7, Table S8]
