# Supplementary material for: Transcriptome analysis on responses of orchardgrass (Dactylis glomerata L.) leaves to a short term flooding
Source: Hereditas. 2020 May 17;157:20. doi: 10.1186/s41065-020-00134-0 (PMC7232843; doi:10.1186/s41065-020-00134-0)
Supplement: Supplementary file 2 — Additional file 2: Table S9. Analysis of 4 key pathways in response to flooding stress. [file 41065_2020_134_MOESM2_ESM.xls]

## Sheet: Perxisome
Peroxisome
stress time	entry	Gene ID	Gene name/transcription factors	definition	up/down
		（FDR correction method）	name
WS_8h	ath:AT2G26350	evm.model.Contig589.94(2.023)	PEX10	(RefSeq) peroxin 10	up
	ath:AT1G20630	evm.model.Contig803.19(1.5897)	CAT1	(RefSeq) catalase 1	up
	ath:AT3G44550	evm.model.Contig204.102(Inf)	FAR4	(RefSeq) fatty acid reductase 4	up
	ath:AT5G27600	evm.model.Contig273.37(1.8709)	LACS7	(RefSeq) long-chain acyl-CoA synthetase 7	up
	ath:AT5G22500	evm.model.Contig204.94(Inf)	FAR1	(RefSeq) fatty acid reductase 1	up
		evm.model.Contig735.83(-2.3004)			down
	ath:AT1G77590	evm.model.Contig154.73(-2.0925)	LACS9	(RefSeq) long chain acyl-CoA synthetase 9	down
	ath:AT1G52870	evm.model.Contig260.152(-3.7887)	/	(RefSeq) Peroxisomal membrane 22 kDa	down
				(Mpv17/PMP22) family protein
	ath:AT2G28190	evm.model.Contig735.123(-1.7232)	CSD2	(RefSeq) copper/zinc superoxide dismutase 2	down
	ath:AT4G34900	evm.model.Contig308.59(-2.063)	XDH2	(RefSeq) xanthine dehydrogenase 2	down
	ath:AT2G26800	evm.model.Contig163.150(-3.4154)	/	(RefSeq) Aldolase superfamily protein	down
WS_24h	ath:AT2G39970	evm.model.Contig1237.35(1.6444)	PXN	(RefSeq) Mitochondrial substrate carrier	up
				family protein
	ath:AT2G35690	evm.model.Contig230.271(2.4734)	ACX5	(RefSeq) acyl-CoA oxidase 5	up
	ath:AT3G44550	evm.model.Contig204.102(Inf)	FAR5	(RefSeq) fatty acid reductase 5	up
	ath:AT5G22500	evm.model.Contig204.94(Inf)	FAR1	(RefSeq) fatty acid reductase 1	up
		evm.model.Contig735.83(-4.4618)			down
	Red is the up-regulated expression of the gene;Green is the down-regulated expression of the gene.

## Sheet: Glutathione metabolism
Glutathione metabolism
stress time	entry	Gene ID	Gene name/transcription factors	definition	up/down
		（FDR correction method）
WS_8h	ath:AT5G27380	evm.model.Contig1105.94(2.0713)	GSH2	(RefSeq) glutathione synthetase 2	up
	ath:AT2G29420	evm.model.Contig343.84(2.3537)	GSTU7	(RefSeq) glutathione S-transferase tau 7	up
	ath:AT3G62760	evm.model.Contig25.172(2.2154)	ATGSTF13	(RefSeq) Glutathione S-transferase family protein	up
		evm.model.Contig1390.76(2.6651)
		evm.model.Contig1390.77(3.9666)
		evm.model.Contig1411.12(2.2136)
	ath:AT3G09270	evm.model.Contig477.319(2.7323)	GSTU8	(RefSeq) glutathione S-transferase TAU 8	up
	ath:AT1G10370	evm.model.Contig554.302(5.9749)	ERD9	(RefSeq) Glutathione S-transferase family protein	up
		evm.model.Contig520.110(7.8145
		evm.model.Contig348.192(2.4021)
		evm.model.Contig520.109(4.8821)
	ath:AT5G02790	evm.model.Contig1330.36(4.6614)	GSTL3	(RefSeq) Glutathione S-transferase family protein	up
	ath:AT4G11600	evm.model.Contig122.6(-3.1694)	GPX6	(RefSeq) glutathione peroxidase 6	down
	ath:AT5G53120	evm.model.Contig632.31(-2.3137)	SPDS3	(RefSeq) spermidine synthase 3	down
WS_24h	ath:AT1G10370	evm.model.Contig520.110(7.6845)	ERD9	(RefSeq) Glutathione S-transferase family protein	up
		evm.model.Contig520.109(3.9739)
	ath:AT3G62760	evm.model.Contig1390.77(3.1823)	ATGSTF13	(RefSeq) Glutathione S-transferase family protein	up
		evm.model.Contig1411.12(2.3926)
	ath:AT3G09270	evm.model.Contig477.319(1.9009)	GSTU8	(RefSeq) glutathione S-transferase TAU 8	up
	ath:AT5G02790	evm.model.Contig1330.36(4.7807)	GSTL3	(RefSeq) Glutathione S-transferase family protein	up
	ath:AT5G53120	evm.model.Contig632.31(-1.8231)	SPDS3	(RefSeq) spermidine synthase 3	down
	Red is the up-regulated expression of the gene;Green is the down-regulated expression of the gene.

## Sheet: Glycolysis
Glycolysis
stress time	entry	Gene ID	Gene name/transcription factors	definition	up/down
		（FDR correction method）
WS_8h	ath:AT5G15140	evm.model.Contig1696.15(1.8355)	/	(RefSeq) Galactose mutarotase-like superfamily protein	up
	ath:AT4G34240	evm.model.Contig625.5(2.9989)	ALDH3I1	(RefSeq) aldehyde dehydrogenase 3I1	up
	ath:AT3G61610	evm.model.Contig113.223(-2.2756)	/	(RefSeq) Galactose mutarotase-like superfamily protein	down
	ath:AT5G47810	evm.model.Contig113.223(-2.2756)	PFK2	(RefSeq) phosphofructokinase 2	down
	ath:AT4G38970	evm.model.Contig197.47(-2.7346)	FBA2	(RefSeq) fructose-bisphosphate aldolase 2	down
		evm.model.Contig452.51(-2.9875)
	ath:AT4G37870	evm.model.Contig1348.4(-1.9518)	PCK1	(RefSeq) phosphoenolpyruvate carboxykinase 1	down
	ath:AT2G36530	Novel07356(-1.9356)	LOS2	(RefSeq) Enolase2
	ath:AT1G32440	evm.model.Contig781.73(-1.5018)	PKp3	(RefSeq) plastidial pyruvate kinase 3
	ath:AT5G08570	evm.model.Contig394.58(-2.5178)	/	(RefSeq) Pyruvate kinase family protein
	ath:AT2G24270	evm.model.Contig416.10(-2.1628)	ALDH11A3	(RefSeq) aldehyde dehydrogenase 11A3
WS_24h	ath:AT4G17260	evm.model.Contig506.176(1.8944)	/	(RefSeq) Lactate/malate dehydrogenase family protein	up
	ath:AT1G77120	evm.model.Contig209.176(2.6079)	ADH1	(RefSeq) alcohol dehydrogenase 1
		evm.model.Contig1043.43(3.0709)
	ath:AT3G48000	evm.model.Contig873.29(2.5055)	ALDH2B4	(RefSeq) aldehyde dehydrogenase 2B4	up
	ath:AT3G61610	evm.model.Contig152.69(-2.1302)	/	(RefSeq) Galactose mutarotase-like superfamily protein	down
	ath:AT5G47810	evm.model.Contig113.223(-2.0212)	PFK2	(RefSeq) phosphofructokinase 2
	Red is the up-regulated expression of the gene;Green is the down-regulated expression of the gene.

## Sheet: Plant hormone signal transducti
Plant hormone signal transduction
stress time	entry	Gene ID	Gene name/transcription factors	definition	up/down
		（FDR correction method）
WS_8h	ath:AT1G51950	evm.model.Contig595.9(1.8156)	IAA18	(RefSeq) indole-3-acetic acid inducible 18	up
	ath:AT1G56150	evm.model.Contig1137.31(4.2047)	SAUR	(RefSeq) SAUR-like auxin-responsive protein family	up
	ath:AT2G46690	evm.model.Contig941.22(-2.4567)			down
	ath:AT2G25490	evm.model.Contig577.104(1.634)	EBF1/2	(RefSeq) EIN3-binding F box protein 1	up
	ath:AT4G33720	evm.model.Contig1850.7(5.3739)	PR-1	(RefSeq) CAP (Cysteine-rich secretory proteins, Antigen 5,and Pathogenesis-related 1 protein) superfamily protein
	ath:AT5G53160	evm.model.Contig1080.9(2.2231)	RCAR3	(RefSeq) regulatory components of ABA receptor 3	up
		evm.model.Contig199.29(-2.0349)			down
		evm.model.Contig199.30(-2.1202)
	ath:AT2G26040	evm.model.Contig61.24(-4.634)	PYL2	(RefSeq) PYR1-like 2	down
	ath:AT2G01830	evm.model.Contig6.608(-2.4277)	WOL	(RefSeq) CHASE domain containing histidine kinase protein	down
		evm.model.Contig122.99(-1.6644)
	ath:AT3G57040	evm.model.Contig477.215(-3.4026)	ARR9	(RefSeq) response regulator 9	down
	ath:AT1G17550	evm.model.Contig477.65(-3.2575)	HAB2	(RefSeq) homology to ABI2	down
		evm.model.Contig520.51(-2.9888)
	ath:AT3G56850	evm.model.Contig166.13(-2.7344)	AREB3	(RefSeq) ABA-responsive element binding protein 3	down
	ath:AT1G48500	evm.model.Contig236.45.2(-2.2634	JAZ4	(RefSeq) jasmonate-zim-domain protein 4	down
WS_24h	ath:AT5G27320	evm.model.Contig1.420(3.1914)	GID1C	(RefSeq) alpha/beta-Hydrolases superfamily protein	up
	ath:AT5G05440	evm.model.Contig592.128(1.7613)	PYL5	(RefSeq) Polyketide cyclase/dehydrase and lipid transport superfamily protein	up
		evm.model.Contig1935.31(5.4098)
		evm.model.Contig88.161(2.0745)
		evm.model.Contig348.223(2.0853)
		evm.model.Contig75.13(5.9099)
	ath:AT2G25490	evm.model.Contig577.103(1.7106)	EBF1/2	(RefSeq) EIN3-binding F box protein 1	up
		evm.model.Contig577.104(1.9923)
	ath:AT3G04580	evm.model.Contig520.51(-2.222)	EIN4	(RefSeq) Signal transduction histidine kinase, hybrid-type, ethylene sensor	down
	ath:AT1G17550	evm.model.Contig520.51(-2.222)	HAB2	(RefSeq) homology to ABI2	down
	Red is the up-regulated expression of the gene;Green is the down-regulated expression of the gene.
